# Supplementary material for: MicroRNAs Profiling Identifies miR-125a and Its Target Gene Wnt2 in Skins of Different Haired Rabbits
Source: Front Genet. 2018 Dec 10;9:628. doi: 10.3389/fgene.2018.00628 (PMC6295454; doi:10.3389/fgene.2018.00628)
Supplement: TABLE S1 — Hairpin structures for novel miRNAs. The detailed information of secondary structures of the precursors of the novel miRNAs were showed. [file Table_1.XLS]

## Sheet: miRNA_hairpins
Table S1 The hairpin structures for novel miRNAs
>TGTCTGCAGTGCCAGCATCCGA_1/188200-188221
CCCAGAATCAGGGCTGGCGCTGTGGCGTAGAAGGTTAAGCATCTGTCTGCAGTGCCAGCATCCGATATGGG
((((..(((.(((((((((((((((..((((.(......).))>>->>>>>>>>>>>>>->>->>).))))
>CCTCCCTCTCCTTAGCCCAGCC_1/3849140-3849161
GCCTAGGAGGGCACCTCCCTCTCCTTAGCCCAGCCCTGCATAGCCCTCAGGTGTGGTCTGGGCTGAGCAGGGGGGGACTCCCTCCCCTGGC
(((..((((((..-<<<<<<<<-<<<<<<<<<<-<(.((((.........)))))).)))))))))).))))))))...))))))...)))
>TGAGGTAGTAGGTTGTATA_1/71563893-71563911
TCACCCTGGGTTCTCTTCACTGTGGGATGAGGTAGTAGGTTGTATAGTTTTAGGGTCACACCCACCACTGGGAGATAACTATACAATCTACTGTCTTTCCTAAAGTGATAGAAAAGTCTGCATGCAGGTGG
(((((.((.(((((..(((((.(((((-<<<<<<<<<<<<<<<<<<(((.....(((...((((....)))).))))))))))))))))))))))))))))).))))).))).........)).)))))))
>GGTTCTGTATGGAAGGGC_1/73067229-73067246
CGCAAAACCTGGTTCTGTATGGAAGGGCTTTGAAGGCTCCCCTCCCCAGTAGTCTGCCTTTGGCTGTGTATCCTGTGCAGAGCTGTGTTTTGGG
(.((((((.(<<<<<<<<<<<<<<-<<<(..((((((..................)))))))))).)...))).))))))))))).)))))).)
>CCCTGAGCGAGCAGAACCT_1/73540734-73540752
GGCTCGTGTCCCTGAGCGAGCAGAACCTCGTGGACTGCTCCTGGCCTCAGGGCAACCAGGGCT
(((((..((<<<<<<<<<<<<<<--<<-...)).))))))...).)))))))..))..)))))
>TGAGGTAGTAGGTTGTAT_1/95875282-95875299
TTGTGACTGCATGTTCCCAGGTTGAGGTAGTAGGTTGTATAGTTTAGAATTACATCAAGGGAGATAACTGTACAACCTCCTAGCTTTCCTTGGGTCTTGCACAAAACAA
((((...((((....((((((.-<<<-<<<-<<<<<<<<<((((.........(((......)))))))))))))))).))).)))..))))))...))))....))))
>TAGCCCAGCTGTTAAGATGTTG_1/124093519-124093540
TGGTTCAGAGGGGCTGAAGAACTCATTTAAGGGGTGAGTATTTAGCCCAGCTGTTAAGATGTTGGTTAAGACTCCCAAGTCCCACATCAGAGCACCTGGGCTTGATTCTCAGCTCTTTCTTTTCTCCATCCTCCTGCCA
(((..(((.((((.((.((((.......(((((.((((.(((-<<<<<<<-<<<<--<<<<<-<(....((((....)))))))))))..)))).))))))).))).)))).)))))....)))).)).))))))))))
>TAACGTCCTTGCGCTTTCCCT_1/190782731-190782751
AGGGGAAGCGGGGACGACGGCCGCCCGAAGACCCCAGCCGCTAACGTCCTTGCGCTTTCCCT
((((((((((((((((..(((.((..(......)..)).))>-->>>>>>-->>>>>>>>>>
>CATCATTCAAATTTCTGC_10/8015631-8015648
GGGATATTTGAGCTGGGATCTGAATGATGCGAAAGTGCAGGCTACATGAAGAGCTGCAGTTAAGAATTCAAGCTGGCACCCTTTCATCATTCAAATTTCTGCTCGCATATCCC
(((((((.(((((.(((((.(((((((((.((..((((.((((...((((...((.......))..)))))))).))))..)).>>>>>>>>>->>>>>->>))).)))))))
>CAAGGCTGGGAGATGCTCTGA_10/10979211-10979231
GGTGGCAAGGCTGGGAGATGCTCTGAGCTTACCTCACTTCCAGAGCCACTGCCTGCCTCTGCCTCC
((.((<<<<<<-<<-<<--<<<<<<-..............))))))..)).)).)))).)))).))
>AGTTTGAGTCCCGGCTGCTCTTT_10/42219312-42219334
TCCCATATGGGCACTAGTTTGAGTCCCGGCTGCTCTTTGGGCTCCAATTCCCAAGTACTTGGGACCCTGCTACCCATATGGGA
(((((((((((...(<<<--<-<<<<<<<-<<<<---<(((........)))))))).))))))).).)))))))))))))))
>TCAAAGGAAGAAGACTGGCGT_11/3609151-3609171
TGTGTGTGTGTGCTGATTCCTTCATCAAATGTTTACTGAGTACCTTGTGCCAAGCACTCGTCCACATGCTGGCCTCCTTGCCTTTCAGGAGTTTGAAAGTCTTCTCAAAGGAAGAAGACTGGCGTGTGTACAGGTGATCAGGGCACGTGATGAGTGCTGTACAAAATAAAGTTGAGGATGCTCACCAGGCA
(((.((.(((.((....((((.((.....(((((....((((((.((((((...((((.((.((((((((((.((.(((.(((((.(((((.........))))>->>>>>>>>->>->>>>>>>))).)).)))).....)))))).)....))))).....)))))....)))))).)).))))).)))
>TTTCTGTGAATTTTTTGAAGC_11/14763336-14763356
GAAAACTCAAACTCTTTACTGTCAAAGAAACTTTAAAAAGTTCGTGGAAAATTTACATTATCTTTTAATTTCATTTTCTGTGAATTTTTTGAAGCTTCTTTGTACATTCTTTTGTGTTCTC
((.(((.((((........((((((((((.((((((((((((((((((((((....((((.....))))...))>>>>>>>>>>>>>>>>>>>>-))))))).)))....)))).))).))
>CCCGCGGCTGTTAGCCTG_11/18258171-18258188
TGGAAAGCAGGCGAGGGGCGTGGCCCAGCGCGGATTGGCGGGCGACGGGCGGGGCGGAGCGTCAGTGCGGGGCTGAGATTGATTGACCGCCCGGGCCTCCGAGCAGAGGTCCTGCGGCCGCCCGCGGCTGTTAGCCTGCGCTGGGTTGACCCTTCTCGGAGGTCCA
((((.....((.((((((((..(((((((((((.(((((((.((.((((((((((((...((((((.(........)))))))...))))).(((((((......))))))).....)))>>>>>>->>>>>>>->>>)))))))))).)))))))).....))))
>GTCTTAACAGATCTCTTGGGC_11/56144227-56144247
TCCATATCATCTCCATCTGTCTTAACAGATCTCTTGGGCAAATCGACTGCTGACAGCGATGTCAGAATTCAGCAACTCCAAGAGGTTTTGCAAGACTTGCAGAAGAAATTGGA
((((..((.(((.((...<<<<<---<<<<<<<<<<<<-.....((...((((((....))))))...))......))))))))))))...))))).)).))).))...))))
>GGGGGTGTAGCTCAGTGGT_12/10300383-10300401
GTTGGGGGTGTAGCTCAGTGGTAGAGCGCGTGCTTAGCATGCACGAGGCCCTGGGTTCGATCCCCAGC
(((<<<<<<--<<<<<<<-<<<...(.((((((...)))))).)...))))))))))..)))))))))
>GGGGGTGTAGCTCAGTGG_12/10319469-10319486
AGCAAATTTGAAGCCACTTTGTACATCTGGGGGTGTAGCTCAGTGGTAGAGCGCGTGCTTAGCATGCACGAGGCCCTGGGTTCGATCCCCAGCACCTCCACTTCCGTTGCT
(((((....((((......((.....((<<<<<<--<<<<<<<-<<(...(.((((((...)))))).)...))))))))))..))))))))))......))))..)))))
>GTTTACTTTGGGATCTCTGTTT_12/10351123-10351144
GTTGGCTAAAGCGCCTGTCTCGTAAACAGGAGATCCTGGGTTCGAGTCCCAGCAGGGCCTGGTTTACTTTGGGATCTCTGTTTTGCCAAT
((((((.((((((...((((((((((((((.....(((((.......))))).....))).>>>>>>--->>>>>--->>>>>)))))))
>CCTGATGATGATACAGACTGAGG_12/11677777-11677799
GGGGCCCTTCTCCATCTGTCTTTCACATACACTTGGCTTCTCTGCAAGGCCTGATGATGATACAGACTGAGGTCCTGTCTGCAGGTGCCCC
((((((((((((..(((((...((((((.((...(((((.......)))>>>>>>>->>>->>>>>-->>>>..........))).)))))
>TTGGTCCCCTTCAACCAGC_12/41642570-41642588
GGCTGCAGTCATCTCCCAAGGGAGCCGCCCCCTGCTCTGGCTGGTCAAACGGAACCAAGTCCGTCTTCCTGAGAGGTTTGGTCCCCTTCAACCAGCTACAGCAGGGCTGGCAATGCCCAGTCCTTGGAGAGACAGAAGAGAGTCACCTGCAGCT
((((((((((.(((((((((((.((.((((((((((.((((((((..((.((.((((((.((.((((...)))))))>>>>>->>->>-->>>>>>)).)))))))..)))...))....))))))).))))..))..........))))))))
>CCTGGGCTGCAGCGCCAGCATC_12/88067180-88067201
TGGGGCCAGCGCTGTGGCACAGCAGGTTAATGCCCTGGGCTGCAGCGCCAGCATCCCA
((((((..((((((((((.(((..(((....))>>>>->>>>>>>>>>-->>-->)))
>TGACTGCAGTGCCGGAATCCCAT_12/110971887-110971909
ATGGGGCCGGCACTGTGGTATAGCGGGTAAAGCCGCTGACTGCAGTGCCGGAATCCCAT
(((((((((((((((((((.((((((......))))>>>>>>>>>>>>>>>-->>>>>>
>AGGCTGGCACTGTAGTGTAGC_12/121952645-121952665
CTAAGACAACGTTAAGAGGCAATATATTGGAGGCTGGCACTGTAGTGTAGCGGGTAAAGCCACCACCTGCAGTGCTGGCATCCCATATGGGCGCCGGTTCAAGTGCTGGCTGCTCCACTTCTGATCCAGCTCTCTGCTATGGTCTGGG
((.((((.......((((((...((((.((<-<<<<<<<<<<<<<-<<-<-((......)).).))))))))))))))).))).))))((((((((((......)))))).)))).............)).))))......)))).))
>GGCAGAGCTAGAAAGAGAG_12/134361355-134361373
TGGACAGGCAGAGCTAGAAAGAGAGAGAGACAGAGAGAAAGGTCTTTCTTCCTTTGGTTCTCCCCA
(((...<<-<<<<<<<--<<<-<<<((((((..........))))))))).)))))))))))))))
>TTGGCTGAGACAGTGTGAC_12/148107815-148107833
CAGTCAGTGTGACATTGGCTGAGACAGTGTGACATTGGCTGAGAGACACAGTGTGACACTGGCTGAGACAGTGTGACATTGGCTG
((((((((((.(((<<<-<<-<<-<<<<<<-<<((((...........)))))).)))))).)).)).)))))).))))))))))
>ACCTCTAGATCTGAGCAGTCT_13/39878282-39878302
GGACAGCACGAGTCTGGATCCTCAGGTCAGGGGACACAAAGAACGACACAACAGCAGTCAAGAGATACCTCTAGATCTGAGCAGTCTAGTCGTGGGCAGTCC
((((.((.((.(.((((((.(((((((((((((.........((..(......)..))........->>>>>->>>>>>>>-->>>>)).).)).)).))))
>ACCTCTAGATCTGAGCAGTCT_13/39878507-39878527
GTCTGGATCCTCAGGTCAGGGGACACAAAGAACGACGCAACGGCAGTCAAGAGATACCTCTAGATCTGAGCAGTCTAGTC
(.((((((.(((((((((((((...........(((((....)).))).......->>>>>->>>>>>>>-->>>>)).)
>ACCTCTAGATCTGAGCAGTCT_13/39878732-39878752
GTCTGGATCCTCAGGTCAGGGGACACAAAGAACGACGCAACGGCAGTCAAGAGATACCTCTAGATCTGAGCAGTCTAGTC
(.((((((.(((((((((((((...........(((((....)).))).......->>>>>->>>>>>>>-->>>>)).)
>ACCTCTAGATCTGAGCAGTCT_13/39879407-39879427
GTCTGGATCCTCAGGTCAGGGGACACAAAGAACGACGCAACGGCAGTCAAGAGATACCTCTAGATCTGAGCAGTCTAGTC
(.((((((.(((((((((((((...........(((((....)).))).......->>>>>->>>>>>>>-->>>>)).)
>ACCTCTAGATCTGAGCAGTCT_13/39879856-39879876
GTCTGGATCCTCAGGTCAGGGGACACAAAGAACGACGCAACGGCAGTCAAGAGATACCTCTAGATCTGAGCAGTCTAGTC
(.((((((.(((((((((((((...........(((((....)).))).......->>>>>->>>>>>>>-->>>>)).)
>TGGTAGAATTCTCGCCTCCC_13/42372163-42372182
CATTGGTAGAATTCTCGCCTCCCACGTGGGAGACCCGGGTTTGATTCCTGGCCAATG
(((<<<<-<<<<<<<<<-<<<<<....)))))...))))...)))))...)))))))
>TTTTTATGAATTTTTTGAAGCT_13/47212593-47212614
CTTATATGAGGGGCCTTTAAAAAGTTCATGGAAAATGTACATCATAATTTAATTTTTTATGAATTTTTTGAAGCTCCCTCATGTATG
(.(((((((((((.((((((((((((((((((((((...............))>>>>>>>>>>>>>>>>>>>>->)))))))))).)
>AAAGGGCTGCTCCCCGGGCAAGC_13/70851768-70851790
GATGCCTGCCTGTGTACAAAGGGCTGCTCCCCGGGCAAGCGTGGTCAGGAAGCAGCCCGGGATGCAGCCTTTGTTCTCAGGAGGCTC
((.((((.((((.(.((<<<<<-<<<<--<<<<<<<--<<...........)).)))))))..))))))))))).).))))))))))
>GGCAGAGCTAGAAAGAGAG_13/111741575-111741593
TCTTTTTTTTTTTTTTTAGTTTAGTTTAAGTTATTTGAAAGGCAGAGCTAGAAAGAGAGAGGCAGA
(((.((((((((((((((((((.((((............)>>>->>>>>>>>>>>>>>>))).)))
>AGTGCCGGCGCTGTGGCGTAGC_13/113728286-113728307
GGACATGTGATAGGCTTTTAAAAATGAACAGCAGATAGTGCCGGCGCTGTGGCGTAGCGGGTAAAGCCACCGCCTGCAGTGCCGGCATCCCATATGGATGCTGGTTCGAGACCAGGCTGCTCCACTTCC
(((..((.((..(((((.......(((((((((...-<<<<<<<<<<<<<<<<<--<-((......)).))))).))))))))))))).((....)).)))).))))).....)))))..))))..)))
>TCCCGGTTGTTCTCTGGCCACAG_13/123237468-123237490
GTCTTCTGCTGTCTCCTGGTCAGTGAGCAAGGGAAGTGCCCTTAGCCACTTCCCGGTTGTTCTCTGGCCACAGATTCGCTGGCTGTTGGAAGAT
((((((((((((((..(((((((.((((((((((((((........))))>>>>-->>>>>>->>>>>>>->>)).....)))....)))))))
>AGGCTGGCACTGTAGTGTAGC_13/126392000-126392020
TGTCCTCTGTGAGGCTGGCACTGTAGTGTAGCAGATAAAGCTGCTGCCTGTGGTGCCGGCATCCCATATGGGCA
(((((..((((--<<<<<<<<<<<<<-<<<<<((......))))))))))))))))))))....)))).)))))
>TTCAGCCTGCAGTACTGGCATCC_13/136731205-136731227
CACCTGTCAAGAGCTACTTAGGAGGGGCCGGTGCTGTGGTGAAGCAGGTAAAGCTTCAGCCTGCAGTACTGGCATCCCATATGGACACTGGTTCGATTCCCAGGTG
((((((....((((((((.....((((((((((((((((((((((.......))>>>>->>->>>>>>>>>>>-->>)....))....))))))......))))))
>AACTGGGGCCGGCTCTGTGGCA_13/137090062-137090083
AGTTGTTTTTACCTGTGCTTAAGACTAATCAACTGGGGCCGGCTCTGTGGCATAGCAGTTAAAGCCGCTGCCTGCAGTGCCGGCATCCCATTTAGGCACCAGTTCAAGTCCCAGCT
((((((((..((..(((((((((.......---<<<<<<<<<<-<<<<<<<<..((.((....)).)))))).)))).))))))..)))))))))))))..))..)))...)))))
>AGGGACTGGCATTGTGGCGCAG_13/137230443-137230464
CATGTAGGGACTGGCATTGTGGCGCAGTTGGTTAAGCCACTACCTGGAATGCCAGCATTCTGTATG
(((((<<<<-<<<<<<<<-<<<-<-<<(.(((...)))))).)))).))))))))..)))))))))
>TTGACCGAGGATCTGGCCCCAG_13/138301048-138301069
CTTAGGTGTTGTCCCCCAGGTCAGAACCTCAGGGCGGCTGTGATTGGCTCATCAGGTTGACCGAGGATCTGGCCCCAGGTGACAGCATTCCTGGG
(((((((((((((((...(((((((.((((.((.(((((.((((......))))))>>>->>>>>>->>>>>>>--->).)))))))..))))))
>CTTCCCTGCTTGGCCCTTCAGC_13/139641061-139641082
GTGGGAGCCACACTGCCCGCTGGGGGCCTGGCAGGAGACGCTGGATCTCCTTGGGAGCTTCCCTGCTTGGCCCTTCAGCTGGGAGTGCTGGGGCCAC
((((...(((((((.((.((((((((((.((((((.((.(((.............))>->>>>>>>>->>>>>->>>>>.)).)))).)))..))))
>AGGGACTGGCATTGTGGCGCAG_14/10362982-10363003
GGGACTGGCATTGTGGCGCAGCATGTTAAGCTGCCGCCTGCAACTCTGGCATCCC
<<<<-<<-<<<<<<<<<<<<<(.......)))).)))).))))...)).))))))
>CATCTGCAGCACCAGTTTCCCAT_14/44659738-44659760
GCTCATACGTATCCCATGGGAGGAGCTGGCACTGTGGCGTAGCAGGTTAAGCTGCCATCTGCAGCACCAGTTTCCCATATGGGCACTGGTTCGAGT
((((..((....((((((((.((((((((..((((((.((.((((......))))->>>>>>>>-->>>>>>>>>>->))))).....))..))))
>CCTTCGATAGCTCAGTTGGTAGA_14/50886204-50886226
GTGCAGCCTTCGATAGCTCAGTTGGTAGAGTGGAGGTAGGACAGATAGGAGGCTATGGAGTTTTGTCCAGTGCTGGCTCAGCTTGTTGATAGCTGTGC
((((((<--<<<<<<<<<-<<<<<<<<--.((((..((((((..((((....))))...)))))))))).)))))))).))).))))))..)))))))
>AGCTGGTCTGCTCTGGGCC_14/95733042-95733060
CCTGGACTCAGGGCAAGGACCCAGCCAGCTGGTTCTGGAAGCTGGTCTGCTCTGGGCCAGG
(((((.(((((((((..((((.((((((......)))..->>>>>>>>>>>>>>>>>>)))
>AGGGCTGGCACTGTAGTGTAGC_14/97426199-97426220
AGGGCTGGCACTGTAGTGTAGCAGATAAAGCCGCCACCTGCAGTGCCGGCACCCATATAGGATGCCGGTTCTAGTTCCAGCTGCTCTACTTCAGATCCAGCTCT
<<<<<<<<--<<<-<<<<-<<<((....(((.((.....))((.(((((((.((.....)).))))))).)).)))....))))).)))).)))..))))))))
>GTTGGGGCTCTGAATTCTGTCC_14/115043834-115043855
GGCGCCGGTACCCTGGGTTCTAGTCCTGGTTGGGGCTCTGAATTCTGTCCCGGTTGCT
((((((((.((...((((((.((((((.--->>>>>>-->>>>>>->>->))).))))
>AGGTCCCTGTTCTGGCGCCA_14/126580740-126580759
GCATTCAGGTCCCTGTTCTGGCGCCAGTTGTGGGCTCATCCTGTGAGGCCCACACTGTCGGGATAGTGGGGTGACAATGT
(((((.-<-<<<<<<<<<<<<<---<((.((((((((((...)))).))))))))))))))))))).))).)...)))))
>TGAGGTAGTAGGTTGTAT_14/144548251-144548268
AGGAGTTGACTGAAGATATGATAAGGAGTTTGAAGCCACATGCGAAGCTGTGTGCATCCGGGTTGAGGTAGTAGGTTGTATGGTTTAGAGTTACACCCTGGGAGTTAACTGTACAACCTTCTAGCTTTCCTTGGAGCATACTTGAGCCATCGAGGAATTCTTCATCACTTTGATCTGATTGAGCCAATTTCT
((((((((.((.((.....(((..(((((.(((((.......(((.(((((((((.((((((.-<<<-<<<-<<<<<<<<<((((..((.(..((...))..).))))))))))))))).))).)))..))))))))))))...)))..))).......)))))..))))).)))...)).)).))))))))
>GAAGTCGCAGCTCTCTGGGCCG_14/163848050-163848071
CTGTCTAGCGGGGCAGGGCAGCAGGACCGTGGGGCTGGGGACGGAAGTCGCAGCTCTCTGGGCCGTGGGGAGGAAACGGGCCCTCGGAGCTGCGACGCCTTCCCTCACCCGCGTTTACCAAGCTTAGCCCCTGACAG
(((((....(((((.((((.....((.((((((...(((((.(<--<<<<<<<<<<<--<<<<<<(.........)).)))))..))))))))))).)).)))))..)))))).)).....)))).))))).)))))
>AGGCTGAGAGCGGCACCG_15/61234800-61234817
GGCAGCCGATAAAACAGCATTTCCCGGGAGAGTTTGGAGGCTGAGAGCGGCACCGCACTGCACACTGCAGAGCGAGTCCTTCCTCCAGCCTCCAGCCGAGAGTGCAGCCTGGCGCC
(((.((((........((((((..(((......((((<<<<<<-<<<-<<-<<<<(.(((((...))))).))).))))...)))))))))))))))).))))))....)))))))
>ACTGCCTGCAGTTCTGGCATCT_15/81483761-81483782
ATTTGTTTGGGGGCTAGTGCTGTGGTGCAGTGGGTAAAGCCACTGCCTGCAGTTCTGGCATCTCATATGGGT
((((((.((((((((((.(((((((.(((((((......))>>>>>>>>>>>>->>>>>->>>)).))))))
>TGGCCTCTGGGTGTGTACCCT_16/22502775-22502795
AAGAAGAGTCAGAGGCTGTCTGAGGACTGGTGGTCTCAGGGAGTGTACTTCCTGGGGCCTCTGGGTATATAATTCCTGTGGCCTCTGGGTGTGTACCCTCTGTGGCTTCCAAGGTCATACTTCCTGCAGCCTCAAACTATTCTT
(((((.(((..((((((((..(((((((((.((((.(((((={{{{{{={{{={{{{{{={=(((........))).)->>>>>>->>>->>>>>>->>))).)))).))..))))....)))..))))))))..))).)))))
>GGTAGAATTCTCGCCTCCC_16/38209301-38209319
TTGGTGGTTCAGTGGTAGAATTCTCGCCTCCCATTTTCTGATTTCCAAAGCACCGGGTTTGCCTGTGTGGCGGCCTTATGTGGGGGAACGAGCAATTCGGTCAGGTACCACCAG
((((((((....(<<--<<<<<<<<<-<<<<<((..........((...((((.((.....)).))))...))......)))))))..)))).)))))..)))...))))))))
>TCTGACCCAACCAGCACCCATC_16/40008355-40008376
CTGGCGACGCGTGAGGGTGATGGGCGACACTGATGGGGGTGCTGTTGGGTCTTTGAAATACCAGCTGTCGACTTTCTGACCCAACCAGCACCCATCACAGTGCCTGGCCCACAGTAGGTCCTCATTAGAGGTTTCTGG
((((.(((..(((((((((.(((((.((((((.((((((((((((((((((...((((..(........)..))>>->>>>>>>->>>>>>>>->>))))))..).))))))).....))))))).....))).))))
>ACTGCCTGCAGTTCTGGCATCT_16/43632487-43632508
GGGACCAGCATTGTGGCATAGTGGGTTAAGCCACTGCCTGCAGTTCTGGCATCTC
((((((((.(((((((((..((((......))>>>>>>->>>>>->>>>-->>>)
>AGGGCCAGGGCTGTGGCTT_16/63302197-63302215
TCTGGGGTGGAGTCACTACCTGGGCTCTGAGCACCCAAGTCACCTTGGTGGAGTCCTGATGACCCTGAGTCACAGGAAAGTGAATCAGAGTTTCTAATGCTCAGGGCCAGGGCTGTGGCTTAGTGAGTTAGG
(((((....(((((((..(((.(((((((((((....((..((.(((((....(((((.((((.....)))))))))......))))).))..))..)))))>>>>>>->>>-->>>>>>>......)))))
>ATTTCCGTGGAGAGGAAC_17/6962483-6962500
ACTCTGGTTTCTCTTCAGATCGTATAAATCTTTCGCCTTTTACTAAAGATTTCCGTGGAGAGGAACAATTCTGAGT
((({=={{{{{{{{{{{==={(...((((((((.(.......).))))>>>>->>>>>>>>>>>>>......))))
>ATTTCCGTGGAGAGGAAC_17/6972723-6972740
ACTCTGGTTTCTCTTCAGACCGTATAAATCTTTCGCCTTTTACTAAAGATTTCCGTGGAGAGGAACAATTCTGAGT
((((..(((((((((((...((...((((((((.(.......).))))>>>>->>>>>>>>>>>>>......))))
>ATTTCCGTGGAGAGGAAC_17/6982068-6982085
ACTCTGGTTTCTCTTCAGATCGTATAAATCTTTCGCCTTTTACTAAAGATTTCCGTGGAGAGGAACAATTCTGAGT
((({=={{{{{{{{{{{==={(...((((((((.(.......).))))>>>>->>>>>>>>>>>>>......))))
>TTCAGGTCCCTGTTCGGG_17/9970599-9970616
CGGCAGCTGCCTTCCTTTTTTGGGGTTCCTCACACAGTTCCCTGGTATTCAGGTCCCTGTTCGGGTGCCACCTGTGTGGGCCTGCCGCACCAGTCGAACAGAACCTGAAGGAGGGAGTGGGAATGAAAAGAGGGACAAGAGCGCAGAGCACG
((((..(((((((((((((((...(((((.(((.....(((((....<<<<<<<--<<<<<<<<-((......((((((.....)))))))).)))))))).)))))))..)))))))))))))..)))))))))....)).)))).)).))
>GTACTCTGCGTTGTGGCC_17/27345968-27345985
GGTAGCTCGCCGTGATCGTATAGTGGTTAGTACTCTGCGTTGTGGCCGCAGCAACC
(((.(((({{{{{{{={{{{={{{{=...->>>>->>>>>>>>>>->).))).)))
>GCCGTGATCGTATAGTGG_17/27348019-27348036
TGTTCTCAGGTCCCCGGTAGCTCGCCGTGATCGTATAGTGGTTAGTACTCTGCGTTGTGGCCGCAGCAACCTCGGTTCGAATCCGAGTCACGGCATTGTGGGAACA
((((((((.(...(((((.((((<<<<<<<-<<<<-<<<<-...=}}}}=}}}}}}}}}}=}).))).))(((((.......)))))...)))...).))))))))
>GAGGTTCTTCTGAAGGAT_17/29743402-29743419
AGAGGTTCTTCTGAAGGATTTACAAGTGATGAATTTCCTTCAGAAGGCTTACT
(<<<<<-<<<<<<<<<<<-.(.((.....)).)..))))))))))))))).))
>CTCCTCATCCTCTCACAGTGTT_17/74826079-74826100
CTGCCGCGCGTGTTCAGAGCAGCGCCCTGCACTGTGGGATGGGACGTGGGACGCGTTCAGGACCTTGCCTGCTCCTCATCCTCTCACAGTGTTGGGAGCTGCCCCACAGCGCCCGTGTGAG
((..((((.(((((..(.(((((.(((.((((((((((((((((.(((((....(((...)))....))))>>>>->>>>>--->>>>>>>>-))).))))).)...))))).))))..))
>GGAACAGGAGAGGGAGCT_17/75068306-75068323
CATGTCCCCTCTTTATTGTAATTTCTATGATGTTCTCAAGGGAAACTGTGAGAAAATTCCGAAAATAGACACCGAAGTTCTCTTAGACTTGTAGGGAACAGGAGAGGGAGCTTG
((.((.(((((((..((((..(((((((((.((.((.(((((((.(((((...................)))...)))))))))))))))))))>>>>>>>>>>>>>>->>-))
>AGGGACCGGCACTGTGGCGCAGT_17/78512627-78512649
GGGACCGGCACTGTGGCGCAGTGTGTTAATGCCCTGGCGTGAAGTGTCGGCATCCC
<<<<<<<<<<<<-<-<<<<<<-(.((....))))).)))).)))))))))..))))
>AGGCTGGCACTGTAGTGTAGC_18/9503341-9503361
CCATAGTTGAGGCTGGCACTGTAGTGTAGCAGGTAAAGCTGTCTCCTGCAGTGCCGGCATCCCATATGG
(((((...(<-<<<<<<<<<<<<<-<--<<((......))))..)))))))))))))).))...)))))
>TGCCTGCAGTGCCGCCATCCTAT_18/12387872-12387894
TAGGGGCCGCGCTGTGGTGTAGCGGGTAAAGCTGCTGCCTGCAGTGCCGCCATCCTA
(((((((.(((((((((.(((((((......))))>>>>>>>>>>>>->>>-->>>>
>CGGAAGCGGGGCCTGGCC_18/16434353-16434370
CGAGTGCCAGTGCTCCAGCTCAGAGGTCACCAGTCAGGACTGCTGTCCACGGAAGCGGGGCCTGGCCCG
((.(.(((((.(((((.((((...((.((.((((....)))).)).)).-->->>>>>>>>>>>>>>))
>TTTTCCACAAACTTTTTGCAGC_18/34835679-34835700
GTGCTTTATGTAGGAGGGAGCTTCAAAAAGTTCATGGAAACTGTGCATTATTGTTCTATTCCATTTTCCACAAACTTTTTGCAGCTCCCTTGTACAGTATGTCAT
((((....((((.(((((((((.(((((((((..((((((.((.(((....))).......))->>>>>>-->>>>>>>>>->>>)))))).))))....).)))
>TACACCACTGTACCCATCCTCT_18/40323221-40323242
AGGCCATCACCAGGGAGCTGGATTGGAATTGGAGCAGCCAGGACTATAAACAGCTCCCTATGGATGCAGGTGCCCAGCTAGAGGTTTAACCTACTACACCACTGTACCCATCCTCTGAGTAAAACCTTTATAGGGGGTCGGTGCTGTGGTGCAGCAGGTTAAAGCCCCAGTCTACAGTGACGGCATCCCATAGAGGCACTGATTAGAGTCTTGGCTGCTCCGCTTCTGATCTAGCTCCCTAGATCTGCCT
((((.(((...(((((((((((((((((.((((((((((((((((.(((.(((..((((((((.....((((((..((((((((((((((((.(<-<<<<<<-<<<<<-<<<<<<<(((......)))...))))))).))))).)))))).)).))))).)))))....)))..)))...)))))))))))).))..))).))).)))))))))))))))).))))))))))))))))).)))..))))
>TTTCTGTGAATTTTTTGAAGC_18/46319616-46319636
ATATGAGAAGACTTTGAAAAGTTCATGAAAAGTAGAATTAAAAGACGCACATTTTCTGTGAATTTTTTGAAGCTCCTCCTAT
(((.(((.((.((((((((((((((((((((((.(..((....))..))).)>>>>->>>>>>>>>>>>>>>>).))).)))
>CTGACTGCAGTGAGGGCATCCAA_18/60557021-60557043
TGGTGTGACTGGGGCCAGCACTGTGGTGTAGTGGATAAACCACTGACTGCAGTGAGGGCATCCAATATGGGCACCA
((((((...(((((((..(((((((((.((((((.....)))>>>>>>>>>>>>-->>>->>>>-.....))))))
>TTTCCTTGAACTTTTTGAAGACT_19/8898432-8898454
TATATTCTGGATACAAATCAGGTTTATGAGGGGCCTTCAAAAAGAACATGGACAGTGTAATTAAAATATGGGCATTTTCCTTGAACTTTTTGAAGACTCCTTGTGGGATCTGTACATGTGTGCCAGTTTGTG
((((..(((((((((...(((((((((((((((.((((((((((..((.(((.(((((.((......))..))))>->>>->>-->>>>>>>>>>->>)))))).)))))))....))))).))))..))))
>ACGGCCGCCCGGCTTTGATCGGA_19/11520537-11520559
GGCGCGTCCCACGGCCGCCCGGCTTTGATCGGAGTTTCTCCATCCGGCGGAGCCGGCGGCCGGCTGCGATGACC
(((((((..(-<<<<<<<<-<<<<<<<-<<<<<.........)))))))))))))))))))))..))).)).))
>CCCCGGCGAGTGCTGCCCTGTCT_19/37476565-37476587
TCCCCGGCGAGTGCTGCCCTGTCTGCCCCGAAGACGCGGGTACGGACGGGGCCCGGGGCTGGGGG
(<<<<<<<---<<--<<<<<<<<<(.((((......))))..)))))))))).))..))))))))
>CAACGACATGGAACCACCTGAC_19/38730758-38730779
CCCCCCAGGGAGCCCTGGGCCTGGAGCTGGAACTGGAACTGCTGGGTGAATTAGGTAGTTTCATGTTGTTGGGCCTGGGTCTCTGAACACAACGACATGGAACCACCTGACTCACGGCAGTTACTGCTCCTCGCTTAGCTGGAGGAGTTGGGGGG
((((((((....((((((((..(((((.......(((((((((..((((.((((((.(((((((((((((((..(.........)..).>>>>>>>>>>>>>>->>>>>>-))))))))))).)))))))..))))))..)).....))))))))
>CTCTGACTCGGGTCTCCTGTTTT_19/40489410-40489432
GTGGTAGAGCATTTGACTGCAGATCAAGAGGTCCCCGGTTCAAATCCGGGTGCCCCCTCTCTGACTCGGGTCTCCTGTTTTACTGC
(((((((((((...((((..((.((((((((.((((((.......))))).)...)))>>->>>>>-->>>>--->>>>>>)))))
>TGCCTGCAGTGCCGCCATCCTAT_19/40827109-40827131
ATCAGAAAACACTAACTGGGTGCTTATCTTCAAGAAGCCATTGTGTGGGGCCAGCGCTGTGGCGTAGCGGTAAAGCCGCTGCCTGCAGTGCCGCCATCCTATATAGGTTCTAGTCCCAGCTCCTCCACTTCTGAT
(((((((........(((((.(((........((((.((..(((((((((.(.(((((((((.((((((((...)))))>>>>>>>>>>>>->--->>>>>>))))))))))))))))).........)))))))
>GCCTGGCCTCCTACCTGGAC_19/42514629-42514648
ACCTCAATGACCGCCTGGCCTCCTACCTGGACAAGGTGCGCGCCCTGGAGGAGGCCAACGGCGAGCTGGAGGT
(((((...(..(<<<<<<<<<<<<-<<-<<--...........)).)))))))))))..))))..)..)))))
>GATCCCGCTCTCGATCACGTTC_19/43996589-43996610
CCGAGACCGTGACCGTGACCGAGAGCGAGAACGAGAGCGAGACCACAAGCGGAGACACCGATCCCGCTCTCGATCACGTTCCAGGACTCGG
(((((.((..((.(((((.((((((((.((.((.(.......((......)).....))>->>->>>>>>>>->>>>>->>..)).)))))
>TTGCAGGTTCGAGTCCTG_19/47853744-47853761
CCATATGGTTGCAGGTTCGAGTCCTGGCTGCTCCGCTTCCAATCCAGTTCCATGCTGATGTGCCTGGGAAAGCAGTGGAGGATGGCCAAGTGCTTGGGTCCCTGTACCCACATGG
((((.(((-<<<<<<<<<<<<<-<<<(((.(((((((.(...(((((...(((....)))...)))))...).)))))))...)))).)).)))))))..)))))).))).))))
>TGTCTGGTCTGGTGTGGTCTTGG_19/52871488-52871510
GGGAAGCCTCACCGACTGTCCTTCCGCTGGGGTGCGAGCAGCTCTCTGGCCCTGCCTGGACCAGGCCACGCCTCCCAGAGCTCTTCCATTAACGCGGATGTCTGGTCTGGTGTGGTCTTGGTTGGGCAGGGGTCTGTCGCGCTGCGGGGGGGCGTAGCAAGCACTCCC
((((.((.......((.((((((((((...(((((((.(((......(.(((((((..((((((((((((((..(((((.....(((........)))-->>>>>--->>>>>>>->>>>>)).))))))).))))))))))))))))))))))).....))..))))
>TTGCAGGTTCGTGTCCTG_2/6325671-6325688
CATGTGGTTTGCAGGTTCGTGTCCTGGCTGTTCCTCTTCTGATCCAGCTCTCAACTTGTGACCTGGGAGAGCAGTGGAGGATGGCCTGGGTGCTTGGGCCCTGTGTCCAAATG
(((.(((.-<<<<<<<<<<-<<<<<<(((((.(((((.(((.(((((.((.((...)).)).)))))....))).))))))))))).))).)).)))).)))))).))).)))
>AGGGCTGGCACTGTAGTGTAGC_2/93513364-93513385
CCAGGTCTGGAGGGCTGGCACTGTAGTGTAGCAGGTAAAGCCACCACCTGCAGTGCTGGCATCTCATATGG
(((......(<<<<<<<<<<<<<<<<-<<-<-.(((...)))..)))))))))))))))).))))...)))
>TGACTGCAGTGCCGGAATCCCAT_2/117220808-117220830
GGGCTGGCTCTGTGGCCTAATGGGTAAAGCTGTTGACTGCAGTGCCGGAATCCC
((((((((.((((((..((((((......))))>>->>>>>>->>>>>--->>>
>ACTGCCTGCAGTTCTGGCATT_2/128954741-128954761
CAAATGTGGGGCCGGTGCTGTGGTGTAGCAGGTAAAATGACTGCCTGCAGTTCTGGCATTCCATATGGG
(..((((((((((((.(((((((.((((((.......))->>>>>>>>>>>->>>>>-->))))))..)
>AGGGCTGGCACTGTAGTGTAGC_2/130875826-130875847
TGGGAGGGCTGGCACTGTAGTGTAGCAGATAAAGCTGCTGTCTGCAGCGCCAGCATCCCA
((((<--<<<<<<-<<<<<<--<<<<((......)))))).)))))).)))))).)))))
>TTTGTGGGACAGCCAGGGCTGGC_2/169369614-169369636
GGCTGCCAGGAGGCTCTGGTTGGGAGAGTCCTGCACTTGGCTTCTGGGTTTTGTTGCCTTTGTGGGACAGCCAGGGCTGGCGGAGGGACCGTGCCGCCTGCCCCTCTGTCCCCAAAGTCACCTTGATCTGGGACATCTCCAGCCTGGGCCGTGACTCCTCCGGAGAAGCT
((((.(((((((((((.((((((.((((((((.............(((((..(.((.(<<<<-<<<<<<<---<<<<-<<<((..........))))).))))..)))))))))))).)).)..)))))))))).))))))))).))))).....))))..))...))))
>TGCTCCGCAGTGCTGAATCTGA_2/174288302-174288323
AGGCTGTCCGTGGTCAGACTCAGCGCCCGGGAGCGGTGAAGATGCCAGGTAGATGCTCCGCAGTGCTGAATCTGAGGACGGGTT
((.((((((....(((((.(((((((...((((((((......))).......->>>>>--->>>>>>>->>>>>)))))).))
>TTGCTCTCTCTCTAACTCTGTC_20/5385759-5385780
CTCTCTTTTTCTCCCTTGCTCTCTCTCTAACTCTGTCTGTAAATATTTGAAAGGCAGAGTTGCAGAGGGAGATGGAGAGAAGAAGGAG
(((.(((((((((.(<--<<<<<<<<-<<<<<<<<<<(.............))))))))))).))))))))..)).))))))))))))
>GTGTGTGATGTATTCTGACA_21/12067403-12067422
GTGGCCAGGAATTCAATAGAGAAGGCATGTGTGTGATGTATTCTGACACCAATATGTGGTATTTGCCCAACTCCAATTCTCTGATACTAAACAAGGTGTCTGGTAATTCATTGCAATTCACTTCGGACCTAACTCCAGAACCTGCGTCAC
(((((((((..(((....(((.((((..<<<<<<<<<<-<<<<<<<<<((......(((((((...................))))))).....)))))).)).))).)))))))...)))....).)))..)))..))))))).)))))
>GGGGTGCGAGGCAGGGGAGGCCC_3/5421578-5421600
GCCTGTGCTTCTGGGGTGCGAGGCAGGGGAGGCCCTCTCTCCTCCTCCCCCACCCTGGCGCCACGGTGC
(((((((...((<<<<<<-<<<<-<<<<<<<----.)))))))))))...))))))))...))))).))
>AGGGACGGCGCTGTGGTGTAGC_3/11795857-11795878
AATCATGCCAGCCAGGGACGGCGCTGTGGTGTAGCAGTTAAAGCAGCGGCCTGCAGTGCCGACATCCCATATTGGCCCTGGTT
(((((.(((((..-<<<<<<<<<<<<<<<-<<-<<.((....)).)).)))))))))))))...))))...)))))..)))))
>ACTGCCTGCAGTTCTGGCATCT_3/65685378-65685399
AGATGGCACTATTGTGTAGCAGGTAAAGACACTGCCTGCAGTTCTGGCATCT
(((((.((..((((((..((((((....))->>>>->>>>>>-->>->>>>>
>TTTCTGTGAATTTTTTGAAGC_3/69959456-69959476
TGGAACTTTGAGCATATAAGGGTCTTCAAAAAGTTTATGGAAAATGTGTGCTATGAGAAAACTATGCATGGATTTCAATTTTTGTACCACAATAAATTTTATCTTTTCATTCTGTTTTCTGTGAATTTTTTGAAGCACCCTTATATGAGCATGTTCCA
((((((..((..((((((((((((((((((((((((((((((((((((((.((((((((....((......)).....)))))))).)))).....................)))>>>>>>>>>>>>>>>>>>>>-)))))))))))..)).))))))
>ACTGGGTGCTGTAGGCTT_3/105588544-105588561
AAGCTAAGCAGAGTAGGGCCTGGTTAGTACTTGGATAGGAGACTGCCTGGGAATACTGGGTGCTGTAGGCTTGTTT
((((.((((..(.(((.(((((((.....((.((.(((....))))).))....>>>>>>>->>>>-->>>>))))
>CCTGGAGCGTTCGCACACCT_4/1934545-1934564
GATAGTGCAGGGAGAGCAGCTGCTGAAAGCGCTTCCCCGTGTTTGGAGGGTCCGCGCCGTCCCTGCCGAACCCTGGAGCGTTCGCACACCTCCGCCCTCTCAGCACCTTC
((..((((.(((((.((((.((.((..((((((((...(.((((((((((.(......).)))).))))))->->>>>>>>>-->>>>->>..)).))))).))))..))
>CTGGAGCTGTCGCACACTT_4/1946772-1946790
CCTGGAGCTGTCGCACACTTCTGGCTTTGTGACCCTGGTGCTCCGTTCTGCCCGGCTTGTTGAGTATTGAGTGCTGCTTCTGCCCGGG
(<<<<-<<-<--<<<<<<<<...((((...(((.((((.((........))))))...)))))))...))))).)))..).)))))))
>AGTCTCTGCAGTTGAATCTG_4/6619054-6619073
GGCCTGGATCAACGAGTCTCTGCAGTTGAATCTGACGAAGATCGAGCAGTTGTGCTCAGGTAAGAGAAATACACTAGGGTTTGGTTTGGTTTTGTTTTGTTTTTTTCTGAGACTGCAGACCTCTTGGTCTGGCT
((((.(((((((.(<<--<<<<<<<<<<<<---<(((((((((((((......(((((((((.......))).)).))))...))))))))....))))))...)))...))))))))).))))))))))))))
>TCGGCCTCTTGCCCCTCGCAG_4/10040173-10040193
TGCGTGGGGCGTGGGGCGCGGGGCGGGGCGGGGCCACCCACCCGGCCGGCCGGCCTGGGGAGGCCTCGGCCCGGCTCAGCCTCGGCCTCTTGCCCCTCGCA
((((.((((((.(((((.((((((.((((.(((((.((..(((((((....)))).)))..))....))))).)))).)))>>>>>>>>->>>>>>->>>>
>TGATGTAGATGAACTTGCCC_4/10133554-10133573
GTTGCTGGCCTGGGCAAGCTCAGTGATGGACACCCGGCCTCGCTGTCGGATGAAGTTGGCCACAGCAGCCAGCTCCTCAGGGGTGATGTAGATGAACTTGCCCCGGTCGTCAAT
((((.(((((.(((((((.(((...(((..(((((.......(((..(((....((((((.......))))))))).))))))>>->>>--->>>->>>>>>>.))))).))))
>ATGAGAATTTTGAAGGCC_4/21864212-21864229
TTTTCATTCTTTTTTATTGCTGTATATGTATGAGGGCACTTCAAAAAATTCATGGAAAAATGGAATTAAAACATGTTTATTAGGGTTATAAAAATGTTTGTACATCCATGCATAGTTTTTCATAATATAAATTTTTAATGAGAATTTTGAAGGCCCTTTATATGCGTGGGATAGGGGGAAAAAGGAGGAAAG
(((((.(((((((((.((.((((.(((((((((((((.((((((((..(((((.((((((((((....((((((.(((((.......))))).)))))).....)))))......................))))).>>>>>-->>>>>>>>>>>)))...)))))))..)))).)).))))))))))))))
>CGGGGCGCCCTCCCCCGGC_4/33764755-33764773
GCTCTGCCCTTCGACGGCTGCGCTAGGGGGCGCGGGGCCCGGCGGGGGGCGGCCGAGCGGGGCGCCCTCCCCCGGCGCTGAGCCCCCGGCGCCCCGGAGGGATGGGGC
(((((((((((((..((..(((((.((((((.(((.(((.((.((((((((.((...-->>->>>>>>>>>>->>>.))).)))))))))))))))))))).))))))
>ACTGCCTGCAGTTCTGGCATT_4/37460411-37460431
TGGAGGGGCTGGCACTGTGGCGTTGTGGGTAAAGCCACTGCCTGCAGTTCTGGCATTCCA
(((((..(((((.(((((((.((.((((......))>>->>>>>>>>>->>>>>->>)))
>TGAACGCCAGGGTCCTGCTGG_4/73892699-73892719
GGAGCAGCAGACGCTGCAGACGGACGCCGTGAACGCCAGGGTCCTGCTGGGGAAGTGCATCAGCGTGCTCCTGGCCTTCATGACGGTCGTGCTGGTGTGTGTCTCC
((((..(((.((((..((((((..((.((<<<<-<<<<<<<-<-<<<<<<(......).)))))).).))))))).)))))).))..))).))))))).)))))))
>GTTCAGGGATGAGGCACGGAA_4/84191515-84191535
GGTGAGCGCAGGCGGCCCTGCGGACCCGCCCTCGGCGCCGGCTGTTCAGGGATGAGGCACGGAATGAGCGCTGGCCCAGCGCCCGAATCGCCCTGTGGAACCATTCCCTGTTGCCTTCCTTCTGAGAACAGTGGGGCGGCTTGGGGGCGGGGCGGCGTGCAGGGGCCACCTGAGTGAACT
(((..((.((((.((((((((.(.((((((((((.((((.(((<<<<--<<<-<<<<<<<<<<<((.((((((...)))))).....((((...))))...))))))..).))))))...)))..)))))))..)))).)..))))))))).).)).....)))))).)))).))..)))
>TGACCCCCGGCCGGACCCCACC_4/84827251-84827272
TGGGGGCGCAGCGGCCTGCGGGGCGGGGGGCGGCGGGAGGGTCAGGCAGTGGCTCAGCCTCAGGCACCTGACCCCCGGCCGGACCCCACCCTGAGGCTGTCCTTCAACCAAACCCCCCG
((((((....(((((((.(((((.((((..((((.((.(((((((((.(.(((...))).)..))..)>>>>>>>>->>>>-->>>>->>)))))))))).............))))))
>ATTGGGGCTGGCACCGTGGAGC_5/2680582-2680603
TTTATTGGGGCTGGCACCGTGGAGCACTAGGTTAATCCTCCGCCTGCGGCGCCAGCATCCCATATGGA
(((<<<<<<<<<<<<-<<<<<<-<<...(((.....)))..)))))))).))))))..)))).)))))
>ACGGCTGACCAGGGCTTTGTC_5/4275142-4275162
GGCTGACCAGGGCTTTGTCCCCAAAGCATGGGCGACGAAACCCTTGTCAGCC
<<<<<<<-<<<<-<<<<<<((((.....)))).)))))).)))).)))))))
>ACCGCCACAGAGCCAGCATCCC_5/23345147-23345168
TTGGTTCCTGGAGCTGGCACTGTGGTGTAGTGGGTAAAGCCACCGCCACAGAGCCAGCATCCCATATGGGTGCCAG
(((((.((((((((((((.((((((((..((((......))>>>>>>>>>>->>>>>>->>>-....))).)))))
>TGTTGAGATGGAAGACTGACCTC_5/24440076-24440098
GTGTAAACTGAAAGCTTATACACGGATGATTAAGCCAATCTTGGAGCTCGGTGCGCTGTTGAGATGGAAGACTGACCTCGTTAACATACAATCAGAGGAGTCTGGGCATCTCCTCTGCCACACTGTGCTATGTTGCCTCGGTTCCGTGAGCTGGCAAAAAATCATCATTACAAAGCATTTCCTGTACAT
(((((....((((((((.......(((((((..((((.((.((((((((((((.((-<--<<<<<<--<<<<<--<<<<...............)))))))))...))))))..).))..))))).((......))...))))))).))..))))....)))))))......)))).))))...)))))
>ATGGGGCTGACGCCATGGCT_5/33417026-33417045
GTATGGGGCTGACGCCATGGCTCACTTGGTTAATCCTCCGCCTGTGGCGCCGGCATCCCATAT
((<<<<<<<<<-<<<<<<<<<-.....((.....))...))).)))))).))))..)))))))
>CATGCATGCTTTGGTACCTGGGC_5/36025251-36025273
GTGCACCTGCATCCCTGTGAGCCTATGTTGCATGCATGCATGCATGTGTGGCTACATGGCATGGTCATTTGTGTGCATGCATGCTTTGGTACCTGGGCACGTGTGTAGGGTGCAGGAACAAGCAT
((((.((((((.(((((((.(((((.((..((.(((((((((((((.(((((((.......)))))))...))))>>>>>>>>>-->>-->>->>>>>.))....))))))))))).....))))
>CCCCAGGGGGGCAGGGCC_7/2499892-2499909
CTCCCCAGGGGGGCAGGGCCAGGGCTCCTGACCACTCGGGCCCCAGCCAGCATTGATTTGGTTGTGGTCAATTCTGAGTCCAATGACCCTGGCCCAGGGCCTGGTGTGGGAGGACGCGACAGGCTGTGTCTCCTTCTGGGGCAG
((<<<<<<<<<<<<<-<<<<...((((((..((((((((((((..(((((((((((((((((((....)))..)))))).)))))...)))))...)))))))).)))).)))).))....)))).)))))))..)))))).))
>TACACGCGGCACCAGCATCCCAT_7/3045767-3045789
GGGGCTGGTGCTGTGGCATAGTGGGTAAAGCCACTACACGCGGCACCAGCATCCC
(((((((((((((((...((((((......))))>>-->>>>>>>>>>>>-->>>
>CCCAAAAGGGACCGGGAA_7/14766652-14766669
CCTGATTGTTTTTCTTGAGGTCAAGCTGGTAAGCCAGACCCAAAAGGGACCGGG
((((...((((((.(((.((((..(((....)))..))>>>>>->>>>>>>>>>
>CCTTCGATAGCTCAGTTGG_7/39343484-39343502
GCTCTATGATTGAGGGGTTGAAAGAAGGTGACCTAGGTACTCTTAGAAGTATTGTTAGGTGCACCCTTCGATAGCTCAGTTGGTAGAGC
(((((((.((((((..((((((.(..(((((((((((((((......)))))..)))))).)))>>>>>>>>-->>>>>>-->))))))
>TCAGGTCCCTGTTCGGGC_7/79097575-79097592
TCCAGGTTCCTCACTGCTTCTCTAATTCTCAGGTCCCTGTTCGGGCACCACTTGTGCTGGCCTGCAGCACAAAGAACCGGGTTTCCTGAAACAGAGGGTGGGAATGCAGAGACTAGGACGCAAAGAATGGAGCCAAGA
((..((((((((..(((.(((((.((((<<<--<<<<<<<<<<<<-(((..((((((((.....)))))))).......)))..)))).))))).))))))))))..))))).......)))..))..))))))..))
>CCTGTAAGTGCTGGCATCC_7/80806615-80806633
GGGGCTGGTGCTGCAGTGTAGTGGGTAAAGCTGCTGCCTGTAAGTGCTGGCATCCC
((((((((((((((((.(((((((......))))))>>>>>->>>>>>>>>-->>)
>AGGCTGGCACTGTAGCGTAGC_7/127072580-127072600
GAGGCTGGCACTGTAGCGTAGCGGGTAAAGCTGCTGCCTGCAGTGCCGGCATC
(<-<<<<<<<<<<<<<-<<<<<((......)))))))))))))))))))).))
>GGCAGAGCTAGAAAGAGAG_7/141927977-141927995
GCTCAGTCCAGTGGAAAGAGAGGTTTGAAAGATATTATTTCTTTTTTTAAGATTTGTTTATTTATTTGAAAGGCAGAGCTAGAAAGAGAGAGATAGTCCATTGGCTGGGT
((((((.((((((((...................((((((((((((((.((.(((((((.((.....)).)>>>>>>->>-->>>>>>>>))))))))))))))))))))
>AGGGACTGGCATTGTGGCGCAG_7/159956470-159956491
GCCTCTGTAGGGACTGGCATTGTGGCGCAGCAGGTTAAGCCGCTGTCTGCGATGCCAGCATCCCATAAGAGTGC
((((((..-<<<<<<<<<<<<<<<<-<<<<(.(((...))))))))))))))))))))..))))...)))).))
>CTCCGGACGGGGGCTCCG_8/3973189-3973206
GGCCAAGGGACCCGGACACGCGGCTGCGCTCCGGACGGGGGCTCCGCCTCGCGTGGCGGGAACGCGACCCGGCCACCCCGGCACAGAGGCCACTCTGCCCCGCGCTGCGGGCCACCGGCTCCAGAGTGCATTTCGGGTCCGCGTCCTTTATCC
((..(((((((.(((((.(.(((.((((<<<-<<<<-<<<<<-<<<(...((((((((((.......))))(((.....))).(((((....)))))..)))))).))))))).)).).))).)))))))..))))))))).)))))))..))
>AACTGTGAGTCCGACCCG_8/9423455-9423472
GCGCAGGAGGCGGTAGTTGGAGGACGGTTCCTGGCTGGGTCCGGGACGCCCCAGGAACGCGGAAGAGGCTCTGAGGGCGGCCGCGATGCCCGGCCTGCAGCGGGTCAGTCAGCTCCTGGAACTGTGAGTCCGACCCGTCCCGCCAGGCGC
((((.((.(((((..((((((..(((((((..((((((((.((((.(((((((((..(........)..)))).))))).)).))..))))))))..(((.((((......))))))))>>>>>>--->>>>>>>>>))...))..))))
>GCTGAGGGACAGGACAGACCCAC_8/29467347-29467369
CCTGGCTCTGGCTGGCTCTGGCTGTCCTTCGTTCAGTGATGTTGGCACCTGGCTGAGGGACAGGACAGACCCACCCATGGCCTGG
((.((((.(((.(((.((((.((((((((((.((((((.......)).)))>->>>>>>>>>>-->>>>->>>-))).)))).))
>CTGAACCTGTGATGCCAGCATCC_8/33724832-33724854
TGGAGATGATAACAACAAACACACTGCACATTTGGATTAAAAGGACAAAGATGGGGGGCTGGCATTGTGGTTCAGCAGGTTAAGCTGCTGAACCTGTGATGCCAGCATCCCATGTGGGTGCCAGTTCGAGTCCCAGCTGCTCCA
(((((................(((((...(((((((((....((((..(.((((((.((((((((((.((((((((((......)))>>>>>>>-->>>>>>>>>>->>>))).)..)).)))))))))))..))).)))))))
>TGACTGCAGTGCCGGCATCCCT_8/93397650-93397671
CCGGTGCTATGGCATAGCAGGTAGAGCCGCTGACTGCAGTGCCGGCATCCCTATGGACACTGGTTTGAGTCCCGGCTGCTCCACTTCCAATCCAGCTCTCTGCTATGGCCTGG
((((.(((((((((.(((((((.((((.((<<<<<-<<<-<<<<<--<<<--..)))..))))))))))))..))).)))).))))........)))...)))))))))))))
>AGTGCAGGTCAGGCCCTG_8/107762741-107762758
CCACAGGCACCAGAAAGGCCTGTAGGAGTGCAGGTCAGGCCCTGATCCATGGCCAGCAAGGAAGCAGAGACCCAGGTCCTGTGGCTTCACGTGGCGATTCTGACAACCTGTGG
(((((((...(((((..((((((.((<<<<<<<<-<-<<<-<<<.(((.((.....)).)))..))).).))...).))))).)))))))).)))..)))))....)))))))
>CAGTGGTTCCTTCGTCTACT_9/8370684-8370703
TGTGCCTGGGTGGGCTGGTTTAGCTCAGTGGTTCCTTCGTCTACTGAATGTGCCTGGGAAAGCACTGGAGGATGGCCTAAGTACTTGGGCACTCATGTGGAAGACTGGGAGGAAGCTCCTGGCTCTGGACTGGCCCAGCTCTGGCCA
((.(((.((((((((((((((((.(<<<-<-<<<<<<<<<<<-<<(...(((((((((.....(((..(((....))).))).))))))))).....))).))))..))))))).)..))))..))))))))))))).))).)))))
>AACTCACTACACCACAATACTG_9/17061322-17061343
ATGCGACATTGACAGGCAGCAGCTTAACTCACTACACCACAATACTGTTGTCTTGGGGCTGGTGCTGTGGTGTAATGGGTAAAGCCGCTGCCTGCGGCTCCAGCAT
((((....(((.((((((((.((((-<<<<<-<<<<<<<<<-<<<<-..(((....))).)))).))))))))).))))).)))).))))))))))).....))))
>TTTCTGTGAATTTTTTGAAGCC_9/25155577-25155598
GACTATGAGGAGTCTTCAAAAAGTTCACGGAAAATTTGAGTGAAGGATAATGTGCGTTTTCTGTGAATTTTTTGAAGCCCCTTCATATGTT
((((((((((.(.((((((((((((((((((((((....((........))....))>>>>>>>>>>>>>>>>>>>>->.))))))).)))
>AAGGAGCGCTCAGGTGATTCTGC_9/30978971-30978993
GAGGAATCGGGGAGATCCGGGTCCCTGCCTCAGGGTCACCTGGGTGCTTGTTGAACATAAATGCACAGTCAAGGAGCGCTCAGGTGATTCTGCTGCAGATGGCCCACGCTTTCATCCACCTC
((((.....(((((....(((((.((((..(((((((((((((((((((.((((..............))>>->>>>>>>>>>>>>>>>>>>-.))))..)))))...))))).....))))
>TATGCCACAATGCCGGTCCCGA_9/52243395-52243416
GGGCCGTCCTCTGCTTCTTTCTCGTTGCATTAGCAGGGTGCTGGACCGGAAGTGGATCAGCCAGGACTTGAACTGATTCCCATATATGGGATGCTGGTGTCACAGACATTGGCTTTACCTGCTATGCCACAATGCCGGTCCCGATAATTTCTAAGGGGCCCAGTGCTGTGGCGTAGTGGGTAAAGCTGCCACCTGCAGTGCCAGTATCCCATATGGGTGCTGGCTGGAGTCCTGGCTGCTCTACTTCCTATCCAGCTCTCTGCTGTGGCCTGGGAAAGCAGTAGAAGATGGCCC
((((((((.((((((.((((((((..((..((((((((.((((((..(((((((((.((((((((((((.(.(((...((((((..(((((((((((((...(((.....((((((((((((<<<<<<<<<-<<<-<<<<<<--..........))))))..))).))))))))))))))))))))).....)))...)))))))))))))))))))...))).).)))))))))))).)))))))))..)))))).))))))))..)).)))))))).)))))).))))))))
>TTGGTCCCCTTCAACCAGC_9/63180529-63180547
CAATGCTTTGCTAGAGCTGGTAAAATGGAACCAAATCGCCTCTTCAATGGATTTGGTCCCCTTCAACCAGCTGTAGCTATGCATTG
((((((...((((.(((((((..((.((.((((((((............)))>>>>>->>->>-->>>>>>).))))...))))))
>ACCCGCGGACCTGTGTCT_9/73828197-73828214
TGTCGGGAGACCCGCGGACCTGTGTCTTGCTTCAACAGGGTTTGAAAGGAATAGGCCCGGGAACTCTCTCACA
(((.(((((<<<<<-<<-<<<<<-<<<(..(((((......))))))))))))))))))))...)))))))))
>ACGGTCCTCTGCCCACTCAG_9/99528177-99528196
GGGCCATGCTGGGTGTGAAGGGAGACCGCATTGTCCTCTCAAGCTCCACACGGTCCTCTGCCCACTCAGCAGGGCCC
(((((.(((((((((...((((.(((((....(..((....))..)...->>>>>>>>>--->>>>>>>)).)))))
>GCCTGAGGGAGTCTGAGC_AAGW02077833/144329-144346
GGCGGCCGCGGCCTGAGGGAGTCTGAGCCGCTCCGAGCAGACGCGCATCCTCCGAGCACGGGCTGCTATGAGCACGCCGGCAGTTCCCCGGGACCTGCAGCTGCC
((((((.(((<<<<<-<<<<<-<<<-<<.((((..(((((.((.((.((....)))).))..)))))..))))..))...)))))))))))).)).)).))))))
>AGTACTCTGCGTTGTGGCC_AAGW02081335/10897-10915
GCGGCGCGCCGTGATCGTATAGTGGTTAGTACTCTGCGTTGTGGCCGCAGC
((.(((.{{{{{{{={{{{={{{{==.-->>>>->>>>>>>>>>>>)).))
>AGTACTCTGCGTTGTGGCC_AAGW02081335/22960-22978
GGCGCTCAAAAACGCAAATAGGAAACCAGCACCGCCTATGGGTTGAACACGCGGTGAGAACCCTCAGTTCTGCCCGAGGCTCCGGTGGCGCGCCGTGATCGTATAGTGGTTAGTACTCTGCGTTGTGGCCGCAGCAACCTCGGTTCGAATCCGAGTCACGGCAGTGTGCAGCCCGGGGCTTCTGTCTTTTCCTCCCCGTTGCGCT
(((((.....((((.....((((((.(((....((((.(((((((.((((((.((((.....(((.((((...((((((.....((.(((.{{{{{{{={{{{={{{{==.-->>>>->>>>>>>>>>>>)).))..))))))...))))..))))))).)).)))).)))))))))))..)))...))))))...)))))))))
>CCCGGTCGGAGCTGCAGGC_AAGW02082208/13270-13288
CAGGTAGCCTCGCGGCTGCCCGCGCGTCCTCTCGGGGGGGTCGTTGGAGACAGCCAGCGGAAGCCGCGCGCAGCGCACAGCTTCCCCGGTCGGAGCTGCAGGCCTCCGGGGGCAGCCTG
(((((.(((((.(((..(((.((((.(((..((((((((((((((((......))))))......((((...))))...)))))>>>>>-->>>>>->>->>>..)))))))).)))))
>AGGGACACTGTGAGTCGCC_AAGW02083711/1563-1581
GGGCGCCGGTCGGCCTGGGCGGGGTGTAGGAGGGACACTGTGAGTCGCCCTCCTTGGGTGGCGTTTGGTGTGCCCTGGTTGCCACCGCGTCCCCACCCCGAACCCCCGCGCCC
((((((.((((((..((((((.(((((((.<<<<<<<<<<---<<<<<<(.....)))))))...)))))).))))..))).)))).))..))))..))).)))...))))))
>ACCCGGGTCGCCGTGACCC_AAGW02083711/1926-1944
CCGTCTCCTTTGCCCTCTTTCTCATCCGCTTCCCGACCCGGGTCGCCGTGACCCTGCTGTGTTTCGCCTCCCCTTGGGCCGGCCCACCGTGTCTTGGTGGTTGGGGGTTCCGGCTCCCCTTCCGCGTGTGGAACCGCCCCCGGGCGGCTGTGGCGTCGCGCGTTGGCTTGTTGGCGTGCGTGGGGGAAGGAGGAGGAGGAGG
((.((((((....((((((((((.(((((...(((<<--<<<<<<<<<<<<<-<(((........(((.(((...((((.(..((((((((....((.((((((.....)))))).))....)))).))))..).))))..))).))).)))).)))))).).)))))))))))...))).)))))))))))))))))).))
>TCGCTGTCGCTGCGGGCT_AAGW02083711/2403-2420
GCCTCCGGTGCCTCGCCCTCCGTGGCCCTGGTGCGGCCCCCACCCCCCCTCGCTGTCGCTGCGGGCTGGGCCGTTCGCCCTCCCCCCCCTCCGGGGGAGGGTGGGCTCTTTGAGGGCTCCGCTGCCCGCGTGCCCGTGGGGGCCTTGTGGGGTTGGGGTCTGTCCGTGACTGGTGGCGGGGGCGGGGCCGGTGGT
(((.(((..(((((((((.((((.(((((((.((((((((.((((((((<<<<-<-<<<-<<<<<<<(((((((((((((((((((......))))))))))))))........))).)))..))))))))).).)))))))......))))).)))).))))))).)...))).)))))))))))))))).)))
>CCCTGGCGGCGGGGCTCT_AAGW02083711/2631-2648
GTCGCGTGGAGGCGCCCTGGCGGCGGGGCTCTTGGGTGTGCGTGGGAGAAGACGTGGAGGGTCGCCAGAGGTGGGCTCCGGTGTCCCAGGCGTCGCGGGACCGCCCTGGTGTGTGGCGGTGGGATCCCGTGTCCGTTTCCCCGGCGGGTCCGGCTTTTGTGGCCCAAGGCGCTCCCTGCGTCCTCTCCCTCGTGCCTCCGGTGCCTCGCCCTCCGTGGCCCTGGTGCGGC
((((((...(((.(<<-<<<-<<<<<<<<-<<.(((.(((((.((((((.(((((((((.((((((((((.(((((.(((.((....(((((.(((((((((((((......).))))).....)))))))..)))))...)).)))))))).)))...))))....))).))))..))))).)))))).)))))))).)).))))))))..))).))))))..))))))
>ACCTTCGGTGAGGAACGCCTTCT_AAGW02083711/3312-3334
TGGGGTGTGGCCCACCTTCGGTGAGGAACGCCTTCTCTAGCGATCCGAGAGAGGGGCGTGCCTTCTGACGGGGTACCGTTATCCCCCG
(((((.(((((((-<<-<<<<-<<<<-<<<<<<-<<((..((...))..)))))))))).)))))))).))))....))))).)))))
>AGGGACACTGTGAGTCGCC_AAGW02083842/1684-1702
GGGCGCCGGTCGGTCTGGGCGGGGTGTAGGAGGGACACTGTGAGTCGCCCTCCTTGGGTGGCGTTTGGTGTGCCCTGGTTGCCACCGCGTCCCCACCCCGAACCCCCGCGCCC
((((((.((((((..((((((.(((((((.<<<<<<<<<<---<<<<<<(.....)))))))...)))))).))))..))).)))).))..))))..))).)))...))))))
>GGCCGTTGCGTCGTGGAC_AAGW02083842/1763-1780
CCGAGTCCCGCGGGTGTGTTGTGGCTGGTTCCTCCGGGCCGTTGCGTCGTGGACTTGG
((((((((.((((..(((.((.(.((((.....)))>->>>->>>->>>>>>>>))))
>TCGCTGTCGCTGCGGGCT_AAGW02083842/2519-2536
GCCTCCGGTGCCTCGCCCTCCGTGGCCCTGGTGCGGCCCCCACCCCCCCTCGCTGTCGCTGCGGGCTGGGCCGTTCGCCCTCCCCCCTCCGGGGGAGGGTGGGCTCTTTGAGGGCTCCGCTGCCCGCGTGCCCGTGGGGGCCTTGTGGGGTTGGGGTCTGTCCGTGACTGGTGGCGGGGGCGGGGCCGGTGGT
(((.(((..(((((((((.((((.(((((((.((((((((.((((((((<<<<-<-<<<-<<<<<<<(((((((((((((((((((....))))))))))))))........))).)))..))))))))).).)))))))......))))).)))).))))))).)...))).)))))))))))))))).)))
>CCCTGGCGGCGGGGCTCT_AAGW02083842/2747-2764
GTCGCGTCGAGGCGCCCTGGCGGCGGGGCTCTTGGGTGTGCGTGGGAGAAGACGTGGGGGGTCGCCAGAGGCCGGCTCCGGTGTCCCAGGCGTCGCGGGACCGCCCTGGTGTGTGGCGGTGGGATCCCGTGTCCGTTTCCCCGGCGGGTCCGGCTTTTGTGGCCCAAGGCGCTCCCTGCGTCCTCTCCCTCGTGCCTCCGGTGCCTCGCCCTCCGTGGCCCTGGTGCGGC
((((((.(.(((.(<<-<<<-<<<<<<<<-<<.(((.(((((.((((((.(((((((((((.(((((((((((((.((((.((....(((((.(((((((((((((......).))))).....)))))))..)))))...)).)))).))))))))).........))))))))))))))).)))))).)))))))).)).))))))))..))).)))))).)))))))
>CACCCGGGGAGATGGCGGACTGG_GL018699/14139612-14139634
GGAGCCGAGTCCGTGATCTCTCCGGGAGGCAGGTGAGCTGAGGGTCCCACCCGGGGAGATGGCGGACTGGGAGGGCGGCTCC
((((((((((((((.(((((((((((.(((((.....)))......)>->>>>>>>>>>>->>>>>>>--.....)))))))
>TACCTAGAACAGCAACGGAGTGT_GL018700/9249662-9249684
TAGATATAAGGACATTTGGGGTTCACACTCTGGTTGTTATTGGGAGGAGTTAGGTAATCTCTGGAGGGGGGTGTAGCCTGGTGGGGCAGGACGTCCACATGCATGCTGTGTGCAGTGCCCTACCTAGAACAGCAACGGAGTGTGAATCCATGACCTTCCTGTGCTG
(((.((((.(((......((((((((((((((((((((.((((((((...(((((.((((((....))))))...)))))(((((((.....)))).)))((((((.....))).)))))>->>>>>>>>>>>-->>>>>>>>)))))).......))))))))))
>TTCCTGTGCTGTTCTCGGTAG_GL018700/9253159-9253179
GTGCCCTGCCTAGAACAGCAATGGAGTGTGAATCCATGACCTTCCTGTGCTGTTCTCGGTAGAGTAC
((((.(((((.(((((((((..((((.((.(.....).)).>>>>-->>>>>>>>>->>>>>.))))
>TTCCTGTGCTGTTCTCGGTAG_GL018700/9256431-9256451
GTGTGCAGTGCCCTGCCTAGAACAGCAATGGAGTGGGAATCCATGACCTTCCTGTGCTGTTCTCGGTAGAGTAAGGCTCAT
(((.((..(((.(((((.(((((((((..((((.((..........))>>>>-->>>>>>>>>->>>>>.)))..)).)))
>TACCTAGAACAGCAACGGAGTGT_GL018700/9259764-9259786
GTGTGCAGTGCCCTACCTAGAACAGCAACGGAGTGTGAATCCATGACCTTCCTGTGCTGCTCTGGGTAGAGTACAGCTCAT
(((.((.((((.(<<<<<<<<-<<<<<--<<<<-<<.(.....).)).))))..))))).))))))))).)))).)).)))
>TTCCTGTGCTGTTCTCGGTAG_GL018700/9272392-9272412
TGTGTGCAGTGCCCTGCCTAGAACAGCAATGGAGTGTGAATCCATGACCTTCCTGTGCTGTTCTCGGTAGAGTACGGCTCATA
((((.((.((((.(((((.(((((((((..((((.((.(.....).)).>>>>-->>>>>>>>>->>>>>.)))).)).))))
>TTCCTGTGCTGTTCTCGGTAG_GL018700/9286960-9286980
GTGCATGCTGTGTGCAGTGCCCTGCCTAGAACAGCAATGGAGTGGGAATCCATGACCTTCCTGTGCTGTTCTCGGTAGAGTAAGGCTCATCAATATCAT
(((.(((.((((.((..(((.(((((.(((((((((..((((.((..........))>>>>-->>>>>>>>>->>>>>.)))..)).)).)).))))))
>TACTCAAGACAGTGGCAATC_GL018700/10687809-10687828
TCCTTAAGAGAAAAGTTGTTTGAAAGGCACATGAGTGAGTGTTTAAGCAGAGCTGCCATCCCTGGATACACTGTGTGCTGTGCTCTACTCAAGACAGTGGCAATCATGTATAATTAAATATGATTGACACGTCTATGAGTGGAATAAGGCATGACACATACTACGTAAGTGATGGCACTGTATATACACTGGTGAGTTTTTAAAATGTGTTTATTTGAGGA
((((((((.(((....(((((.((((((.(((.((((.((((....((((...(((((((.((........((((((.(((((((<<<<<<<<<<-<<<-<<<<<((((........))))))))).))))))).)))))))).....))))).)))))).......)).))))))))))))))).)))).))).)))))).)))))..))).))))))))
>AATGGTACACTTCTGAGTAGA_GL018700/10694554-10694574
GTCATGCTGTGTACAGTAGCCTACTCAGGAAGGCATTATTCATGTATTTTGATGTGTGAATGGTACACTTCTGAGTAGAGTAATGTGCAACATGGAC
((((((...((((((.((..((((((((((..(.(((((((((((((....)))))))>>>>>>->-->>>>>>>>>>-.)).)))))).))).)))
>ATTGGCATCTCTTAGAGGGAT_GL018700/10694874-10694894
TTGAGCCATGTTGTGTGCAGTACTCCACTTCAAGAGGTGCCACTCATGTGTATGTGATATGATTGGCATCTCTTAGAGGGATGTAATGTACAACAGGTACAA
(((.(((.(((..((((((.((((((.(((.(((((((((((.((((((.......)))))>->>>>>>>>>>>->>>>>>-))).)))))))))))).)))
>TACTCAAGACAGTGGCAATC_GL018700/10711625-10711644
ACATGCTGCGTGCAGTGCCCTACTCAAGACAGTGGCAATCATGTCTAATTAAATGTGATTGACACGTCTGTGAGTAGAGTAATGCATGAAATGT
((((....((((((.(((.(<<<<<<<<<<-<<<-<<<<<((((........))))))))).))))))).))))))).))).))))))..))))
>TTCTGGCCACAGCCGACTGTGG_GL018719/3897060-3897081
GCCAGGAGCAGAGGCGCCCAGGTGGTTTCTGGCCACAGCCGACTGTGGAAGTGATTAGTCTGTAAGGCAGAGCCGGCTGTGGCCTGAGGTGACCTGGGTGCAATGTAAGCGTGGC
((((.(.(((...((((((((((.((<<<-<<<<<<<<<<<-<<<<--.((........)).....))))...))))))))))).))))).))))))))))..)))...).))))
>CTGATCAGTAGTGGGATC_GL018720/2671046-2671063
CTCTGATCAGTAGTGGGATCAGTCTGAATGTGAGTGCACTACTGATATATAGGG
((<<<<<<<<<<<<<-<-<<(.........))).).))))))))))...)))))
>CGTGACCTGTGGTGCTGGTGGC_GL018724/1521599-1521620
GCCAGCCAGCACTGTGGCGCAGCGGCGAAGGCCGTGACCTGTGGTGCTGGTGGC
((((.((((((((((((.(..(((((....))>>>-->>>>>>>>>>>>>>>>>
>CGGGTCCCTGGGCTTCCTG_GL018730/2578136-2578154
TGTCGCACAGGAAGTTCTCGGTGCCCAGGCACGGGTCCCTGGGCTTCCTGCCCCGGAAGTGCAGCAGCCAGCACCGCGGCAAGGTCCCCAAGGACGACCCGAGCAAGCCTGTGCACCTCACCGCCTTCCTGGGCTACA
(((.((.(((((((.....(((((.(((((.<<<<<<<<<<<<---<<<<((.(((...(((........)))))).))).)))..))).)))..)))))).....))))).))))).......))))))).)).)))
>TCAGCCCCTGGGGTAGTTC_GL018731/727996-728014
GCAGGAGACTAGCTCGTCTTGAATCATGGTTTCTCCAGTGTCAGAGCTACCTCTGGGACTGGTTTCAAACTCTTCTAGTCAGCCCCTGGGGTAGTTCTGACTGGAGCAGACTTATGTATTCATCCCCAAGAGTTCAGAATGCAGTGGTAGCCTGC
(((((..((((((((....((((((((((((((((((..((((((((((((((.(((.((((((............))>>>>->>>->>>>>>>>>>))))))))).)))).)))).))))).......))))...........))))..)))))
>AGGGACTGGCATTGTGGCGCAG_GL018731/1692659-1692680
GGCGAAGGCATGCCACAGTGCTGGCCACAGTCACGTATGATTGTATCACTCAGGGACTGGCATTGTGGCGCAGCAGGTTAAGCC
(((....((.(((((((((((((((((((((((....))))))).......-->>->>>>>>>>>>>>>>-->).......)))
>CACCTGTAGTGCCAGCATCCCTC_GL018733/1141003-1141025
AGGGGCTGGTGCTGTGGTGTAGCAGGTTAGGCTGCCACCTGTAGTGCCAGCATCCCT
((((((((((((((.((((..((((......))))>>>>-->>>>>>>>>>-->>>>
>ATTTCCGTGGAGAGGAACA_GL018739/2144514-2144532
TGGGGCATACTCTGGTTTCTCTTCAGATCGTATAAATCTTTCGCCTTTTACTAAAGATTTCCGTGGAGAGGAACAATTCTGAGTCGTTACCCA
((((..((((((..(((((((((((...((...((((((((.(.......).))))>>>>->>>>>>>>>>>>>-.....)))).))..))))
>GTCATTTTGTCTCTGTATCCT_GL018743/1129680-1129700
TCTCACAGTTTGTCATTTTGTCTCTGTATCCTTGAGGAAGGAGACAAAAGGGGGAGGATGGCTCTAATTGGGA
(((((......<<<<<<<<-<<<<<<<-<<<<(....))))).))...))))).))))))))......)))))
>AGTGGCTGGCACTGTGGTGTAGC_GL018746/52920-52942
ACGTGAAACGATACTGGAAACAGTGGCTGGCACTGTGGTGTAGCAGGTTAAGTCGCTGCCTACAGTGCCAGCATCCTGTATCAGTGCTGGTTCGAGT
((.(((..((.((((((..((<<--<<<<<<<<<<<<<-<<<<<..........))))))))))))))))))...)))).)))))).))..))).))
>GGGGTCCTGGTTAGAACAGCC_GL018752/1174539-1174559
GAGGGCAGGCGCCATCTGATCTTTGAGCCCATGCTCTGGCTTTGCTGTTTGGGCCGGGAACCCACAAGCAAGCTTTAGTGCCTGGGGTCCTGGTTAGAACAGCCTGGCCACCTCCACCTGCTGTC
((.((((((.(.............((((....))))(((((..(((((((.((((((((.(((.((.(((........))).)>>>>>>>>>>>>->>>>>>>-.)))))....).)))))).))
>AGTGCCGGCGCTGTGGCGTAGC_GL018754/7310-7331
ATATGCTAGTGCCGGCGCTGTGGCGTAGCAGGTAAAGCTGCCACCCTGCAGTGCCGGCATCCTATAT
(((((..-<<<<<<<<<<<<<<<-<<-<<((......)))).)).)))))))))))))))..)))))
>TCTGGGCCGGTGCGGACC_GL018755/395588-395605
GGCCGGCGGCGCGGGAGCCCGAGCGGCGTCTGGAGTCCACGGCGGCACCCAGGAGCCAGGAGCCGGAGCGCGACGGAGCCGGGACCGGGGCGTGAGCATGGCGTCGTCTGGGCCGGTGCGGACCCTGCTGCTGCTGCGGCTGCTGCTGCTGCTGGCC
((((((((((((((.((((..(((((((.(.((.((((.((.((((..(((((.(((.((..((((..(......)..))))..)).))((((.......))))).>>>>>>>>>->>->>>>>).).)))))))..)))).)))).))))))))))
>TGTTCTCATAGCTTTGGACTGTG_GL018774/221283-221305
TTGGCAGCTATGGCTAGAGTGAGGGATGTTCTCATAGCTTTGGACTGTGTAGATGAAGTCACAGCCATGGCTTTGGGGTCCTGCCTCTTGTAGCCTGTGAGCTGGTCAG
(((((((((..(((((.((.((((.(-<-<<<<<-<<<<-<<<-<<<<<..........)))))))).)))).))))).).).)))))).)))))....)))).)))))
>AAAAAGTCGGCGGGAAATGCGT_GL018776/1023424-1023445
CACATCAGGACCGTCAACGCGAGGGGGCTTCAAAAAGTCGGCGGGAAATGCGTATTCTCTCTTTTTTTAAATCCCATTTCTCCGCCAACTTGTTGAAGCCGCCTGGTGGGACCCCCGGCGTG
(((.((.((...(((..(((.(((.((((((<<-<<<<-<<<<<<<<<<<-<-...................).)))))).))))).)))).)))))))).))).))).))).)).)).)))
>TGCTGCAGCTGGAAGCCTCGGT_GL018780/306632-306653
TGGGGGCCTCTAGCTGGAGCAGCTGGTGTCTCAGCGTGAACATGCTGCAGCTGGAAGCCTCGG
(.(((((.((((((((.(((((((((....))))).......>>>>->>>>>>>>->>>>>->
>GCACCGTCAGAGACTGTTCT_GL018787/1065261-1065280
CCAGGAAAACGCACCGTCAGAGACTGTTCTATGGTTCTGAAATGGAAGCATCTGAGTAGTGGACTGTGTTGCTGTTAGCCCTGG
(((((..(((<<<-<<-<<<--<<<<<<<-(((.((((.....)))).)))..)))))))...))))).))).)))...)))))
>GAGAAGAACATCGTGGACACG_GL018787/1090987-1091007
GGCCCCGCCCCACGCGCTGGCCTTCTCCCCACAGCATCTCCAACAAGGAGCTGTCGGAGCTGATCGAGCAGCTGCAGAAGAATGCCGACCAGGTCGAGAAGAACATCGTGGACACGGAGGCC
(((((((..(((((...((..((((((...(((((.(((......))).)))))..((.(((.(((.(((.((.....))..)))))).))).))>>>>>>-->>->>>>>--->>).))))
>AGGATGGCTCTGGGCACCGAGC_GL018788/753415-753436
CGGGCGCGTGGGGCTGCCAGGCTGCCGGGCAGGATGGCTCTGGGCACCGAGCCGGCACTTCTCCGAGCCCAGGCTCGGGCCCGGCAGCCGCCGGCCAGCTACGAGGAGGAGCCTTACGACTGCCTCG
(((((((((((((((.((..(..((..(((-<<-<<<<<<<<<<<-<<<<<<((((.(......).)))..))))))))))))).))))))).))).))..)..))...))))))))).).))).))
>CCCGGGGCGGGGTGCGGGG_GL018791/171921-171939
GTCGGAACCCAGGAGGGAGAGGAGCAGGGTTGTGTGACCCCCGAAAACGGCTCCCGCTCCCCCTGCCCAGGGAAATAAAGGGATGACTCCCCGGGGCGGGGTGCGGGGTGACACGGAGGAGGGGGCGCTCGGAACTGCGCCCTCTGCGCTGGGAGAGGC
(((....(((((...((((.((.((((..(((.(((.(((((.....((((((((((...((((((((.((((..............))>>-->>>>>>>>->>>>>>.).).)).....)))))))).)))..)))).))))))...)))))...)))
>CTTGCAATGCCAGCGTCTCATGT_GL018826/464609-464631
ACTGAACAGCTGGGGCTGGCATTGTGGCGCAGCAGGTTAAGCCACTGCTTGCAATGCCAGCGTCTCATGTTAGT
(((((.((...((.(((((((((((((.((((..(((...))).)))>>>>>>>>>>>>>>->>--->>>))))
>GGAAACTCTGGTGGAGGCTC_GL018831/659033-659052
GTGCCCCATCATGCGTCTCCTGCTGAGGGCTCCTACCAAAAGCTCCTGGGAGACAGTGGAGTGGCTCTGTGCCGCAGAGAACTTGGCGTCAGAAAGAACCCCAGGGAAACTCTGGTGGAGGCTCTTGGCAAACCTCACAGCGGTGGTGAGCAT
((((((((((.((.(.....(((((((((((.((((((..((.(((((((.(((.((.((((..((((((...)))))).)))).))))).........)))))>>--->>->>>>>>->>>>>)))))).....).))..))))).).))))
>AAATTCCGCATCGGCTGACAG_GL018831/682733-682753
AGCCCTGCTAGATTGGCCAAAGGTGCCAAGTCAGGCGGAGTGTGAATTGGTGTCAGGAATTTTGAAAGCAAATTCCGCATCGGCTGACAGACACCTAGGTGCCGCGACACAGCAGTTCT
((..(((((....(((((..((((((...(((((.(((.(((.(((((.((.((((.....))))..))->>>>>>>>->>>->>>>>->.)))))..).))))......)))))..))
>GGGTGTAGCTCAGTGGTAGAGC_GL018832/84876-84897
GTGCCCCACCATTGGGTGCATATACATTTACTATAGTCAGGTGAGGGGTGTAGCTCAGTGGTAGAGCGC
((((.(.((((((((((...(((((.((((((.......))))))-->>>>>>>>>>>>>>>->->>))
>CCCCAGGAGGTGAGCCAGGG_GL018836/575889-575908
CTGGTCACACAGCAGCCCCAGGAGGTGAGCCAGGGTCTCTATGCACCTGACTCACCTACTGGGGAGCCCAGGCTGAGTGCTGG
((((.(((.((((..<<<<<<-<<<<<<<-<<<<<(......)).)))).))))))).)))))).......)))).)))))))
>TCACGGAAGTGCCTGCCTCAGT_GL018840/434043-434064
GCCTCCTGCGCACACGGGGCAGTTACTGCTGTGTGCGTTTCCAGCTCACGGAAGTGCCTGCCTCAGTGGGCTCCTGGC
(((....((.(((..(((((((.((((.(((((.((.......))->>>>>->>>>->>>>>>>->>).))....)))
>AGGCTGGCACTGTAGCGTAGC_GL018845/365734-365754
ACCACAACGGCACCCAAAATCTGAACCATCTATGGAGGCTGGCACTGTAGCGTAGCAGGTTAAGCTGCTGCCTGCAACACCAGCATTCCATATGGGAGCCGGTTTGAGT
((((...((((.((((..............(((((<<<<<<<---<<<<<-<<<<<((......))))))))))))...))))).))))))))))).))))...)).))
>TTTTCCACAAACTTTTTGCAGC_GL018857/207044-207065
TGCTAACAAACCTTTGCTCACACATATGCGTGGTCTGCATCAAGTGTATGGAGGGTGCCTATCATGATAGAACTATGCGTGGATTTCAAAACTTTTTCCAAAATAAACTCATCATTTGATTCAATTTTCCACAAACTTTTTGCAGCACCCTTGTATATAGGAAGGGGACAGCG
((((......(((((.((.....(((((((.((((((((..((((...((((((((....((((((((.((........((((.............))))........))))))..))))...)>>>>>>>--->>>>-->>>>>-)))..))))))))).)))))...))))
>TGTCTGGTCTGGTGTGGTCTTGG_GL018924/215831-215853
CTGGGGTGCGAGCAGCTCTCTGGCCCTGCATCGACCAGGCCACGCCTCCCAGAGCTCGCCCATTAACGCCGATGTCTGGTCTGGTGTGGTCTTGGTTGGGCAGGGGTCTGTCGCGCTGCGG
(((.(((((((.(((......(.((((((.((((((((((((((((..(((((..((((........).)))-->>>>>--->>>>>>>->>>>>)))))))))).))))))))))).)))
>TCTGGGCAGGCATCGCGCTGGC_GL018928/57173-57194
GGACCCTCTGGCCTGGGGCTCGCCTGCCCTGAGCGAGAGCAGGAGTTGTTCTGGGCAGGCATCGCGCTGGCTCAGGGGGTGCC
(((((((((((((.((.((..((((((((.((((((.........))))>>->>>>>>>>--->>->>>>>.)))))))).))
>TGAGGTAGTAGGTTGTAT_GL018928/73632-73649
GCCATCTCGGCGTGAGACTGACCGCCCTTTGGGGTGAGGTAGTAGGTTGTATAGTTTGGGGCTCCGCCCTGCTATGGGATAACTATACAATCTACTGTCTTTCCTGAAGTGGTGTGATATCTGCGGTGGACGGC
(((.((.((.(((.(((.....((((((((((((-<<<<<<<<<<<<<<<<<((((((((((...)))))).........))))))))))))))))))))))))))))).)))).....)))))).)))).)))
>TGGGGTCGTCTGCGTGCTCGCC_GL018979/261402-261423
CGGTGGTGTTGTGCTGTGAGAGGGGCACGCGTGGGGGCGTCGCGTCCGTGTCCGTGTCCGTGCTGTGTCGGAGTGGGGGCGGGAGCCCCCTGGGCGCCTGTGGGGTCGTCTGCGTGCTCGCCCCTCGCCATGGCGATGGAGGCGGCTG
((((.((.((.(((((((.(((((((.(((((((((((.(((((...(((((((..((((........))))..((((((....))))))))))))).))>>>->>>->>>>>>>>--->>>))))..)))))))...)).)).))))
>TACGACTCTTAGCGGTGG_GL018979/261605-261622
CCCACCTACCCCTCCCAGAGTCTGTCGTGTCCAGTCTACTGGCCTGCCCGAGGCACCCCCTTCTCTTCTGTGAGTAGGGGATGGTGCTGTGCCAGGCTTTCCCTTGGCGGGAAAGAGCCAGAAAAACTTCATACGACTCTTAGCGGTGGATCCGTCGG
((.(((((((.((...((((((.((.(((...(((...(((((((.(((..((((((((((((((......))).)))))..))))))..((((((......)))))))))..)).)))))....))).))>>>>>>>>>->>->>>>>....)).))
>TCTCTGGGGCGCCCTTGGCC_GL018982/245606-245625
GTGCAGGTGCTGTGTGCTGAGGCCTCCTCAGAGCCCATGTGGACAGTGTGGTCTCTGGGGCGCCCTTGGCCCAGGGCTCCTGGCAT
(((((((.(((.((.(((((((.(.(((((((((((((.......))).))->>>>>>>>->->>>>>>>-)).))).))).))))
>ACCCGCGGACCTGTGTCT_GL019028/88005-88022
CGAAGCTACGCGTCGGGAGACCCGCGGACCTGTGTCTTGCTTCAACAGTGTTTGAACGGAACAGGCCCGGGGACTCTCTCACAGGCTTCG
(((((((....((.(((((<<<<-<<<-<<<<<-<<<...(((((......))))).)))))))).))))))..)))))))).)))))))
>TCCCTGAGCCACCCTTTGGGCC_GL019048/1856-1877
GGCCCCCTTGGAGCAGAAGGCCCTGTACCTCCGTAGGGGCAGTCCCTGAGCCACCCTTTGGGCCTGCTGTGCTGGGCATGAGGGCCGAAGGCGGGCTCAGGGTCTGCCCTGGGGCCAATCTCGCTGAGCAGTTGGGGCT
((((((.(((.((((((.((((((...........(((((((-<<<<<<<<<--<<<<<<<-<<(..(((.....)))..))).)))))))..))))))))).)))))))))))))..))).)))...)))..))))))
>TATGTCTGCCGACCGTCACC_GL019048/133402-133421
CATAGAGGAAAATCCACATTTTCAGTATCAAATGCCGCTCTGGAGACGTTGCTGGACCGAAGCCGCCGCCAGGGGCGCGAGGCAGGGCTCAGCCCCCAGGGAGAGTGGAAGGGTGGCGGCCGGGGACATGTGCTCACTTGGCGCCATATGTCTGCCGACCGTCACCTTTCGGAGCCCCCTGTCGCCGAGGAGCGCCCGCCTCTGGCCGGCTGTGTGCAGCGCCGCCTTTTCCGGTTTGTCTTTGGTATTTAAAAGGTGGATTTTCCTTCTATG
(((((((((((((((((.((((.(((((((((.((....(((((((((.(((((.((...(((((..((((((((((...(((....(((.((...(((((.(..(.((((((((((((.((((((((((((((.....)))))..->>>>>>->>>->>>>>>>>)))).)..).)))))..)).)))....))))))))))))))))))..)).))))).))...)))))))...)).))))))))).)))).))))))))))).))))))
>ATCGGTAACTACAGTGCTCCG_GL019055/130796-130816
CCTGCCCCACAGGCATCGGTAACTACAGTGCTCCGTCAGCGTCAGTTTCCTTCCACGGTGCAGTGGAGTCACCTTTGTTTGTAGGCAGG
((((((..((((((<--<<<-<<<-<<-<<<-<<<(.((.(.......)))...)))).))).)).))).)))..))))))).))))))
>CCCCCGGCGCCCTCCCGCCC_GL019111/80155-80174
GTGTAGAATAAGTGGGAGGCCCCCGGCGCCCTCCCGCCCCCTCACTGGCGGGCCAGCCGCCGGTGAAATACCACTACTCTTATCGTTTTTTCACTGACCCGGTGAGGCGGGGGGGCGAGCCCGAGGGGCTCTCGCTTCTGGCGC
(((((((...((((((((.<<<<<<<<<<<<<<<<<<<-..((((((((((.....))))))))))........................((((((...))))))))))))))))))...))).))))))))))))))).))))
>GCGGGGTGCGGGGAGGGGC_GL019111/92002-92020
CCGCCGCCCCCACCACGCCCGGGGCGCCCTCCCCCGGCCGGGTCCGCTCCCTCGCGCTCTCGTGCACATGGCACGGCCTAGCCCTGTCTCCCTCCCCCCCTCCCCTCCCAGGGCGGGGTGCGGGGAGGGGCAGGCGGGGCCGTCGCTCCCTGCGCGTGCGGGCAGGGGGTCAGGCGGGCCTCCAGACTGGGGCTCCGGGCACCCAGGCACCCGGGAGGCCGGCGGCGGCGG
((((((((((..((...((((((((((((..(((((((.((((((((((((((((.(.(.((((((...((((((((((.(((.(((..(((((((((((((((((...)))>->>>>->->>>>>>>>>>)))).))))))).)))...)))))).).).)).)))))...)))))))))...).))))))....))))......)).)))))).))..)).))))))))
>CGGGTCCGCTCCCTCGCGC_GL019111/92076-92094
CCCCGGCCGGGTCCGCTCCCTCGCGCTCTCGTGCACATGGCACGGCCTAGCCCTGTCTCCCTCCCCCCCTCCCCTCCCAGGGCGGGGTGCGGGGAGGGGCAGGCGGGGCCGTCGCTCCCTGCGCGTGCGGGCAGGGGGTCAGGCGGGCCTCCAGACTGGGG
(((((((-<<<<<<<<<<<<<<<<-<.(.((((((...((((((((((.(((.(((..(((((((((((((((((...)))).)))).).)))))))))))))).))))))).)))...)))))).).).)).)))))...)))))))))...).))))))
>AGGGACACTGTGAGTCGCC_GL019111/104421-104439
GGGCGCCGGTCGGTCTGGGCGGGGTGTAGGAGGGACACTGTGAGTCGCCCTCCTTGGGTGGCGTTTGGTGTGCCCTGGTTGCCACCGCGTCCCCACCCCGAACCCCCGCGCCC
((((((.((((((..((((((.(((((((.<<<<<<<<<<---<<<<<<(.....)))))))...)))))).))))..))).)))).))..))))..))).)))...))))))
>GGCCGTTGCGTCGTGGAC_GL019111/104500-104517
GCCCCGAGTCCCGCGGGTGTGTTGTGGCTGGTTCCTCCGGGCCGTTGCGTCGTGGACTTGGTGTGGC
(((((((((((.((((..(((.((.(.((((.....)))>->>>->>>->>>>>>>>))))...)))
>ACCCGGGTCGCCGTGACCC_GL019111/104786-104804
CCCCGTCTCCTTTGCTCTCTTTCTCATCCGCTTCCCGACCCGGGTCGCCGTGACCCTGCTGTGTTTCGCCTCCCCTTGGGCCGGCCCACCGTGTCTTGGGGGTTGGGGGGTTCCGGCTCCCCTTCCGTGTGTGGAACCGCCCCGGACGGCTGTGGTGTCGCGCGTTGGCTTGTTGGCGTGCGTGGGGGAAGGAGGAGGAGGAGGGG
((((.(((((((....(((((((((.(((((...(((<<--<<<<<<<<<<<<<<<.(((((.........(((((.(((((((....))).)))).)))))(((((((((((((((...........)).))))))).)))))))))))...)).)))))).).)))))))))))...))).)))))))))))))))))).))))
>TCGCTGTCGCTGCGGGCT_GL019111/105260-105277
GCCTCCGGTGCCTCGCCCTCCGTGGCCCTGGTGCGGCCCCCACCCCCCCTCGCTGTCGCTGCGGGCTGGGCCGTTCGCCCTCCCCCCTCCGGGGGAGGGTGGGCTCTTTGAGGGCTCCGCTGCCCGCGTGCCCGTGGGGGCCTTGTGGGGTTGGGGTCTGTCCGTGACTGGTGGCGGGGGCGGGGCCGGTGGT
(((.(((..(((((((((.((((.(((((((.((((((((.((((((((<<<<-<-<<<-<<<<<<<(((((((((((((((((((....))))))))))))))........))).)))..))))))))).).)))))))......))))).)))).))))))).)...))).)))))))))))))))).)))
>GGCCGTTGCGTCGTGGAC_GL019111/134328-134345
CCGAGTCCCGCGGGTGTGTTGTGGCTGGTTCCTCCGGGCCGTTGCGTCGTGGACTTGG
((((((((.((((..(((.((.(.((((.....)))>->>>->>>->>>>>>>>))))
>ACCCGGGTCGCCGTGACCC_GL019111/134612-134630
CCCCGTCTCCTTTGCTCTCTTTCTCATCCGCTTCCCGACCCGGGTCGCCGTGACCCTGCTGTGTTTCGCCTCCCCTTGGGCCGGCCCACCGTGTCTTGGGGGTTGGGGGGTTCCGGCTCCCCTTCCGTGTGTGGAACCGCCCCGGACGGCTGTGGTGTCGCGCGTTGGCTTGTTGGCGTGCGTGGGGGAAGGAGGAGGAGGAGGGG
((((.(((((((....(((((((((.(((((...(((<<--<<<<<<<<<<<<<<<.(((((.........(((((.(((((((....))).)))).)))))(((((((((((((((...........)).))))))).)))))))))))...)).)))))).).)))))))))))...))).)))))))))))))))))).))))
>TCGCTGTCGCTGCGGGCT_GL019111/135086-135103
GCCTCCGGTGCCTCGCCCTCCGTGGCCCTGGTGCGGCCCCCACCCCCCCTCGCTGTCGCTGCGGGCTGGGCCGTTCGCCCTCCCCCCTCCGGGGGAGGGTGGGCTCTTTGAGGGCTCCGCTGCCCGCGTGCCCGTGGGGGCCTTGTGGGGTTGGGGTCTGTCCGTGACTGGTGGCGGGGGCGGGGCCGGTGGT
(((.(((..(((((((((.((((.(((((((.((((((((.((((((((<<<<-<-<<<-<<<<<<<(((((((((((((((((((....))))))))))))))........))).)))..))))))))).).)))))))......))))).)))).))))))).)...))).)))))))))))))))).)))
>TTGGGCTCGGGCGGGGACGGG_GL019111/160942-160962
CCCCGGCGGACTTGGGCTCGGGCGGGGACGGGCCCAGGGACGTCCTGGGGGGGGGGGATGGATGTGTGTGTGTGTGTGTGTGTGTGTCCACGAAGGTCGACCAGCTGCCCCGGCGGACTTGGGCTCGGGCGGGGACGGGCCCAGGGACGTCCTGGGG
((((((((..((((((((((..(..(..((((((((((..((.((.((((.((..((.(.(((.(.((((.(...............))))).).))).)))..)).))))))))..)>>>>>>>>>-->-->-->>>>))))))..)).)).))))
>TTGGGCTCGGGCGGGGACGGG_GL019111/161049-161069
CTGCCCCGGCGGACTTGGGCTCGGGCGGGGACGGGCCCAGGGACGTCCTGGGGGGGGGGGATGGATGTGTGTGTGTGTGTGTGTGTGTGTCCACGAAGGTCGACCAGCTGCCCCGGCGGACTTGGGCTCGGGCGGGGACGGGCCCAGGGACGTCCTGGGGGGG
((.((((((((..(<<<<<<<<<--<--<--<<<<((((((..((.((.((((.((..((.(.(((.(.((((.(...............))))).).))).)))..)).))))))))..))))))))))..)..)..))))))))))..)).)).)))).))
>GGGGGTGGGTCGGCGGGT_GL019111/165874-165891
TTTCCCGCTCCCCGTTCCTCCCGACCCCTCCACCCGCTCCCCCTCCCCCGCCGGTCTTCTCCCTTCACGGGGGGTGGGTCGGCGGGTGCGGGGGTGGGCGGGCGGGGCCGGGGGTGGGGTCGGCGGGGGA
((((((((((((((...((((((.((((....((((((((((({={{{{{{{{{{{{={{{(((....)>>>>>->>>>>>>>>>>-).))))).))))))).)))).)))))))))))..)))))))))
>CCCCCCGGCCGCGGTCCCCG_GL019111/166962-166981
GGTGGTGAGCGCGCGCGTGTGCGTTGGGGGGACCGAGGCCGCGGAATCGGTAAGGGAAGCGCCCCACGCCGTCTCGGCGTGGGTCCCCCCGGCCGCGGTCCCCGTCCCTCCATCGGGAGAGCTCGTTCGTGCC
((((..(((((.((.....(.((.(((((((((.(.((((((((..((((...((((.....(((((((((...))))))))))>>>->>>>>>>>>>>>->->)))))))).)).)...)).))))).))))
>AGGGACACTGTGAGTCGCC_GL019111/171697-171715
GAGGGGTGTAGGAGGGACACTGTGAGTCGCCCTCCTTGGGTGGCCATTTGGTGTGCCCTGGTTGCCACCGCGTC
((.((((((((.<<<<<<<<<<<<-<<<<<<(.....))))))))))..))))).))))..))).)))).).))
>TTTATTGAAGGGCAGAGTTAGA_GL019127/159014-159035
CTCTCCTGCTCTGCCTTTCAGATAATAAATCTTCTTTTTAAATATTTATTTATTGAAGGGCAGAGTTAGAGAG
(((((..((((((((((((((..(((((((.............)))))>>-->>>>>>>>>>>>>>-->>)))
>GAAGGTGGCCTGCCCTGTTCT_GL019134/104105-104125
TGGGAAGGTGGCCTGCCCTGTTCTGGGTGGATGGCTCCGGGCTTCTCCCCTGTCTTGGGGCCGTGTGGCCCTGATGCTCCTGCCTGTTCACATTCGATAGGGCGTGCACTTGCCTGTTCCCA
(((<<<<<<<<<-<<<<<<<<<--..(((((((((...((((.((...........((((((....)))))))).))))..))).))))))....))))))))).)).)..))))..)))))
>AGCTGGATCCATCGGCCTGCAGT_GL019162/55776-55798
CAGCTCCCTTGGGAGAGGGACTCGCCGCAGGTCTGGGGTCTGAGCTGCTGTCTACATAACACGTAGCTGGATCCATCGGCCTGCAGTTAGTTCACTCACTCGCTTGGTAGCAGCTG
((((((((..(.((((((((((.((.(((((((..((((((.(((((((((.......))).))>>>>>>>>>>--->>>>>>>->>.))))).)))..)).)..))..).)))))
>TTGTTTCCGTAGATGAGTGAGA_GL019165/89466-89487
GGCCTCACCCCCTGGTTCATCTATGGAGACAGCCGCTGGTCTGCAGGAAGTTGTTTCCGTAGATGAGTGAGACGTGTGGGCT
((((((((...((.(((((((((((((((((((..(((.....)))...)>>>>>>>>>>>>>>>>>>->>-.))).)))))
>GAGGGACCGGCACTGTGGCGCA_GL019168/126472-126493
CAGCTTGTGCAGGACATCAGTGTGGCCAGAGACAGCTCTCAGAAGGGCACCAAGAGGGACCGGCACTGTGGCGCAGCAGGTTAACCCCCTGGCCTGCAGCGCCGGCATCCCATATGGGTGCCGGTTTGAGACCCAGCCACTCCACTTCCAATCCAGCTCTCTG
(((...(.((.(((....((((((((..(.(.....(((((((..((((((..--<<<<<<<<<-<<<<<<<-<<(..((....))..)))))).)))).)))))..)))).....))))))..)))))))))..)))))...))).....))).)).).)))
>GTCACCAGAGCTGCTGCCT_GL019174/131770-131788
CACCAGAGCTGCTGCCTGGTCTGTTCCAGGTTGTGTCCCCCCCAGGCCGCGGCTCTAGTG
<<<-<<<<<<<<-<<<<((((((...))))...........)))))).)))))))).)))
>TCTCACGGCGAGCCTGATGCCG_GL019196/10220-10241
CGGGGAGCTGCCGCCTGTGCCGGTGTCAGGCTCGGCAGGGACACGCTTCCTACTGAGATGGCGTCTCACGGCGAGCCTGATGCCGGCCTGGGCTGGGGGCCTGGCGACTCCTCTCCCCG
(((((((((.(((((((.((((({{{{{{{{{{{={={={{={{{(((((....).)).))))>->>->>->>>>>>>>>>>>>>)).))))).)).))).............))))))
>AGCGGAGGCCTTGGTGAGCCACG_GL019206/46128-46150
CTTGGAGCAGCGGAGGCCTTGGTGAGCCACGCAGGTCACCACGGGCCGCTTGGGTCTCTGCAGGGGCGTCCAGG
((((((((-<<<<<<<<<<-<<<<-<<<-<<..(....)..))))))))).))))))))))....)).))))))
>GGCCGTCGCTGGCAGTCGGC_GL019301/59595-59614
TGCGAGTGCCTAGTGGGCCACTTTTGGTAAGCAGAACTGGCGCTGCGGGATGAACCGAACGCCGGGTTAAGGCGCCCGATGCCGACGCTCATCAGACCCCAGAAAAGGTGTTGGTTGATATAGACAGCAGGATGGTGGCCATGGAAGTCGGAATCCGCTAAGGAGTGTGTAACAACTCACCTGCCGAATCAACTAGCCCTGAAAATGGATGGCGCTGGAGCGTCGGGCCCATACCCGGCCGTCGCTGGCAGTCGGCAGAGCGAGAAAGAGAGTGGAGCGCGCCGCG
((((.((((((......((((((((.....((....(((.((((((.((.(((..((...(((((((...((.((((((((((.((((.(((......(((....(((.((((((((((...(...(((((.((((((((.........))...))))))..((((........)))).))))))..))))))))))))).....))))))))).).).)))))))))))..))))>>>>>>>>>>->>>>->>->)).))......)))))))))).))))))))
>CCCCCGGCGCCCTCCCGCC_GL019301/61286-61304
TGGGAGGCCCCCGGCGCCCTCCCGCCCCCGCGAGGGGGCGGGGCGGGGTCCGCCGGCCTTGCG
((.((((<<--<<<--<<<<<<<<<<(((....)))))))))).)))..)))..)))))).))
>AAGTTCTCGGCGAGGAGC_GL019385/9934-9951
TAAGTTCTCGGCGAGGAGCCGCGATGCCGACTTTAGCAGAGCTGATAGGCAGGGCTGAGGGCTCGCTTAGCGCTAAGGACTTA
(<<<<<<<-<<<<<<<<<<(((..((((....(((((...)))))..))))..))....))))).))...)))).))))))))
>TCCTGCGGAGGACAGCGGGCTCC_GL019726/17553-17575
CTGCGGAGGACAGCGGGCTCCCAGCCCTCCCACCCGACCCTGGGCGCCCTCTCTCCCCGCAG
<<<<<<-<<<-<<-<<<<-<<(((...((......))..))))).)))).)).)))))))))
>GGCTGAGTTAGGTTTATTT_X/4503765-4503783
GTGAACATGCGGGCTGAAGTGAGACTATGACTAAGCTGGAAACGCGATCATCAGACGTGAGGGTTCCATAGTGTAGTGGTTATCACGTCTGCTTTACACGCAGAAGGTCCTGGGTTCGAGCCCCAGTGGAACCAAGGCTGAGTTAGGTTTATTTTATTCCATGTTCAC
(((((((((.(((.(((((((((.((.(((((.((((......(((.....(((((((((.....((((......))))...))))))))).......)))....(((((((((.......))))..)).)))..>>>>->>>>>>>>>>>>>>))))))))))))))
>TGCCTGTGACGCCGCCATCA_X/31618012-31618031
GTGGGGCCGGCGTCGTGGCGCAGCAGGTTAAGCAGCTGCCTGTGACGCCGCCATCAC
(((((((.((((((((((.(((((.(......).))>>>>>>>>>>>>>>>>->>>)
>TAATCCTTGATACCTGGTGTTAG_X/34235397-34235419
GCTCTTTCTCTCTAATCCTTGATACCTGGTGTTAGTGCTTTCTATGTGCAATGCACCTGGGCAAGGATTTAGAGTGGGATGAGC
((((.(((((((<<<<<<<<<---<<-<<<<<--<(((.......))))...))))).)).)))))).)))))).)))).))))
>GAGTGAGACAAGTGACTGTTTG_X/44424516-44424537
CAGATTGGGCTTGGTGGTCTGACAGTCACTGATGCCTCCACCCTGTGTTATGTCAGTGAGTGAGACAAGTGACTGTTTGATTACTATGCCTGCTG
(((...((((.((((((((.((((((((((..((.(((.((((((........))).>->>>>>->>>>>>>>>>>>->))))))).)))).)))
>AAGGCTGGCACTGTAGTGTAGC_X/48068593-48068614
GCATTTAAAATAACGCTTTGAAGGCTGGCACTGTAGTGTAGCAGATTAAGCAGCTGCCTGCAGTGCCAGCATCCCATTATAGGTGC
(((((((.(((........(<--<<<<<<<<<<<<<-<<<<<..........)))))))))))))))))).))..))).)))))))
>TCTAGCCGCCCGAAACACCCG_X/108854561-108854581
GCGTGGGCCCCCAGAAGAGTTCCAGTTTGGGGAGGCCTGGAGTTCCGGGTAGTCCAGAGCCGGGAGTCAGGCTCTAGCCGCCCGAAACACCCGCTCTCCCAGACTCCCTTGC
(((.(((................(((((((((.(((..((.(((.(((((.((..((((((........)))>>>->>->>>>>->>>->>->)).)))))))))))).)))
