# Supplementary material for: MicroRNAs Profiling Identifies miR-125a and Its Target Gene Wnt2 in Skins of Different Haired Rabbits
Source: Front Genet. 2018 Dec 10;9:628. doi: 10.3389/fgene.2018.00628 (PMC6295454; doi:10.3389/fgene.2018.00628)
Supplement: TABLE S3 — miRNAs and target genes for the miRNA-gene network construction. TargetScan and miRanda 3.3a were used to predict target genes of the differentially expressed miRNAs. Only when the target gene was identified by both programs, it was considered to be the potential target gene for the given miRNA. [file Table_3.XLSX]

## Sheet: Sheet1
Table S3 miRNAs and target genes for the miRNA-gene network construction
miRNAs	Target genes
mir-1260b	KIF13B-201, MMP16-201, DESI1-201, ABHD12B-201, PLXDC1-201, PER1-201
mir-149	PER1-201, SALL-201, CAPN10-201, IST1-201, LAMB3-201, CYFIP2-201, AFF3-201, CHGB-201, HK3-201, ABCC6-201, GRIN3A-202, KLF15-201, EGFLAM-201, ARMC8-201, BEND5-201, ANKRD42-201, IL36G-201, FAT2-201, PTPN11-201, TMEM43-201, YIF1B-201, DDX27-201, ANKRD42-202, MCM3AP-201, KDELR2-201, CPN2-201, NKRD6-201, ZMIZ1-201, PCSK5-201, HECW1-201, CBX5-201, TMEM204-201, SOST-201, C2orf81-201, INTS1-201, SPEF1-201…
mir-193b	ZMIZ1-201, RYR3-201, DDX54-201, SCAF4-201, ZNF584-201, EHF-201, RPTOR-201, USP21-201, C2orf57-201, FAT3-201, NXPE2-201, DCHS1-201, FAM222B-201, 3EMA5B-201, AASDH-201
mir-193a	NXPE2-201, DCHS1-201, UBTF-201
mir-1296	3EMA5B-201, AARSD1-201, HECW2-201, ADCK3-201, RSU1-201, UST-201, CAPN2-201
mir-214	THPO-201, ZNF516-201, PTCH2-201, SUSD5-201, XPC-201, NFKB1-201, ARHGEF40-201, SLC39A2-201, GPR123-201, TNRC6C-201, ITIH1-201, GHRHR-201, C7-202, CDH5-201, IFNLR1-201, AGK-201, PRLH-201, TMTC1-201, NFKBIL1-201, TMEM82-201, CVR1C-201, ZNF184-201, LMO3-201, GPR50-201, STARD7-201, IFNLR1-202, NRP1-201, IL9R-201, UNC93A-201, GPR50-202, RLTPR-201, HEPACAM-201, RHBDD3-201, IL6R-201, DTX2-201, TGFBR3-201…
mir-615	WBSCR16-201, SCN8A-201, CECR2-201, GOLGA4-202, PODXL2-201, PTGIS-201, DVL2-201, RAP1-201, CAR1-201, SRL-201, HYI-201, KLHDC8A-201, PHRF1-202, SCN5A-201, PURA-201, FOXJ3-201, ARFGAP1-201, SHF-201, SNX1-201, OLGA4-201, DOLN3-201, APOA1-201, RIN3-201, PVR-202, SYT7-201, PRKCDBP-201, PVR-201
mir-1247	KRI1-201, RER1-201, PLCG1-201, BICD1-201, ZCCHC9-201, TMEM132D-201, PAX2-201, TTLL8-201, CETN1-201, FRS3-201, ZNF532-201, RA_M004_JSM9082BF-201, IGSF21-201, BRPF1-201, ERCC6L2-201, RAB11FIP1-201, KCNK5-201, INSM2-201, BLK-201
mir-145	RCN1-201, DENND5A-201, FHOD3-201, ICAM1-201, RTP4-201, ADAM12-201, ZFPM2-201, USP44-201, RYR1-201, UPF3A-201, KCNK13-201, IL20-201, HDLBP-201, ARHGAP32-201, MAPT-201, ZG16B-201, HORMAD2-201, BEND3-201, AHNAK2-201, HDLBP-202, SSH2-201
mir-145a	USP44-201, RYR1-201, UPF3A-201, KCNK13-201, IL20-201, HDLBP-201, ARHGAP32-201, MAPT-201, ZG16B-201, HORMAD2-201, BEND3-201, AHNAK2-201, HDLBP-202, SSH2-201
mir-2898	SLC25A39-201, CYR61-201, SLC29A3-201, HELT-201, DMBX1-201, GYS1-201, SYNC-201, ZDHHC18-201, SLC9A1-201, ABCC8-201, HN1-201, UBXN10-201
mir-181b-1	DCT-202, DCT-201, SIDT2-201, RPT1-201, KRI1-201
mir-181b-2	DCT-202, DCT-201, SIDT2-201, RPT1-201, KRI1-201
mir-125a	KIAA1244-201, COL6A5-201, STX6-201, PPAP2C-201, EDC3-201, HSPB8-201, THPO-201
mir-106b	FBLN2-201, ATOH8-201, EMILIN3-201, NANOS3-201, ZNF668-201, ZSCAN2-202, ZSCAN2-201, ACO2-201
mir-93	ACO2-201, RAB19-201, FMNL3-201, SUFU-201, FREM1-201, USP32-201, SUFU-202, BRINP3-201, NOSTRIN-201, UEVLD-201
mir-17	NOSTRIN-201, UEVLD-201, ZNF609-201, SLC20A2-201, SIM1-201, PLEKHG4B-201, TNFSF12-TNFSF13-201
mir-20a	TNFSF12-TNFSF13-201
mir-34c	EXOC1-202, EXOC1-201, EPHA2-201, LGR6-201, KDM6A-201, HSPB9-201, SPRYD3-201, SPRYD3-202
mir-3120	PLEKHA6-202, CD207-202, CA6-201, GPKOW-201, UBE2O-201, CD207-201, HLCS-201, MYLK2-201
mir-188	TET1-203, HGF-201, WISP2-201, NCOR2-201, PTPN4-201, CACNA1D-201
mir-92a	BLVRB-201, PREX2-201, PCDH1-201, STAB1-201, METTL21A-201
mir-125b	CDC25B-201, MTA2-201, HSHD-201, SVOP-201, ACSS2-201
mir-211	TCAIM-201, SERPING1-201, ROBO3-201, ROBO3-202
mir-31	GAB3-201、PLEK2-201
mir-139	GAB3-201, PLEK2-201, TRERF1-201
mir-3698	CARKD-201, ESR2-201, ELAVL4-201
mir-107	GPR158-202, CNOT1-201, GPR158-201
mir-6529a	GRID2-201, METTL11B-201, ZNF346-201
mir-10b	DYRK3-201, TET2-201
mir-5119	HIRA-201, C8A-201
mir-218-2	CEP85L-201
mir-218a	CEP85L-201
mir-15b	SLC32A1-201, CNTN3-201
mir-301b	POLN-201、ZNF236-201
mir-181a-1	RBM44-201
mir-181a-2	RBM44-201
mir-455	WDHD1-201, PIK3R1-201
mir-708	SH2D1A-201
mir-183	FOXN3-201
mir-18a	TRDC-201
mir-15a	BTRC-201
mir-34b	FAM171A1-201
mir-204	TGFBR1-201
mir-144	ERAL1-201
mir-182	GNTRL-201
mir-192	LUC7L-201
mir-30d	ANAPC1-201
